# Supplementary material for: Impacts on Atlantic Killifish from Neurotoxicants: Genes, Behavior, and Population-Relevant Outcomes
Source: Environ Sci Technol. 2024 Sep 17;58(39):17235–46. doi: 10.1021/acs.est.4c04207 (PMC11447911; doi:10.1021/acs.est.4c04207)
Supplement: Supplementary file 2 — es4c04207_si_002.txt [file es4c04207_si_002.txt]

Table S14. Posterior distributions for all model parameters and each Atlantic killifish Fundulus heteroclitus behavioral endpoint.
Response	Name	Model Parameter	Mean	SD	2.5 Percentile	Median	97.5 Percentile	Effective Sample Size
Prey Capture Probability	SCO Ctrl	trt1	5.56	1.04	3.78	5.47	7.87	6000
Prey Capture Probability	SCO Hg	trt2	9.48	1.64	6.79	9.31	13.16	5857.48
Prey Capture Probability	SCO PCB	trt3	6.58	1.57	3.9	6.43	10.07	6000
Prey Capture Probability	NBH Ctrl	trt4	9.64	1.65	6.93	9.47	13.38	5779.78
Prey Capture Probability	NBH PCB	trt5	7.18	1.49	4.65	7.05	10.5	5988.03
Prey Capture Probability	SCO Hg Trt Effect	trt.eff[2]	3.92	1.57	1.09	3.83	7.28	6182.69
Prey Capture Probability	SCO PCB Trt Effect	trt.eff[3]	1.02	1.61	-2.02	0.96	4.35	6156.97
Prey Capture Probability	NBH SCO Trt Effect	trt.eff[4]	4.09	1.55	1.32	3.99	7.44	5613.45
Prey Capture Probability	NBH PCB Trt Effect	trt.eff[5]	1.62	1.53	-1.28	1.57	4.76	6143.42
Prey Capture Probability	P-value SCO Ctrl vs SCO Hg Trt	pvaltrt2_1	1	0.05	1	1	1	4618.13
Prey Capture Probability	P-value SCO Ctrl vs SCO PCB Trt	pvaltrt3_1	0.74	0.44	0	1	1	6000
Prey Capture Probability	P-value SCO Hg fed vs SCO PCB Trt	pvaltrt3_2	0.05	0.22	0	0	1	5982.48
Prey Capture Probability	P-value SCO PCB vs NBH PCB Trt	pvaltrt3_5	0.36	0.48	0	0	1	6171.92
Prey Capture Probability	P-value NBH Ctrl vs SCO Ctrl Trt	pvaltrt4_1	1	0.04	1	1	1	6000
Prey Capture Probability	P-value NBH Ctrl vs NBH PCB Trt	pvaltrt5_4	0.07	0.26	0	0	1	5866.81
Prey Capture Probability	Individal predicted SCO Ctrl Trt	ypred_1	5.56	4.79	-3.61	5.47	15.37	6204.06
Prey Capture Probability	Individal predicted SCO Hg Trt	ypred_2	9.47	4.95	0.15	9.31	19.72	5745.83
Prey Capture Probability	Individal predicted SCO PCB Trt	ypred_3	6.58	4.94	-2.86	6.46	16.75	6000
Prey Capture Probability	Individal predicted NBH Ctrl Trt	ypred_4	9.63	4.96	0.28	9.45	20.02	5795.54
Prey Capture Probability	Individal predicted NBH PCB Trt	ypred_5	7.18	4.92	-2.16	7.05	17.27	5854.94
Prey Capture Probability	Residual Variance	var	21.84	7.81	11.12	20.38	41.25	5853.85
Prey Capture Probability	Age Covariate	betta_dpf	0.72	0.51	-0.26	0.71	1.78	6408.45
Prey Capture Probability	Assay Time Covariate	betta_mfn	0.56	0.52	-0.43	0.54	1.63	6000
Prey Handling Time	Overall mean	mean	27.87	1.19	25.54	27.87	30.2	6000
Prey Handling Time	SCO Ctrl	trt1	27.87	1.19	25.54	27.87	30.2	6000
Prey Handling Time	SCO Hg	trt2	28.53	1.23	26.14	28.53	30.92	6000
Prey Handling Time	SCO PCB	trt3	17.93	1.73	14.52	17.94	21.3	5802.81
Prey Handling Time	NBH Ctrl	trt4	27.89	1.15	25.61	27.89	30.15	5944.95
Prey Handling Time	NBH PCB	trt5	23.23	1.54	20.22	23.23	26.23	5743.82
Prey Handling Time	SCO Hg Trt Effect	trt.eff[2]	0.66	1.71	-2.73	0.67	4	6000
Prey Handling Time	SCO PCB Trt Effect	trt.eff[3]	-9.93	2.11	-14.06	-9.93	-5.82	5939.22
Prey Handling Time	NBH SCO Trt Effect	trt.eff[4]	0.02	1.65	-3.23	0.01	3.28	6590.89
Prey Handling Time	NBH PCB Trt Effect	trt.eff[5]	-4.64	1.94	-8.42	-4.64	-0.85	6218.16
Prey Handling Time	P-value SCO Ctrl vs SCO Hg Trt	pvaltrt2_1	0.65	0.48	0	1	1	6000
Prey Handling Time	P-value SCO Ctrl vs SCO PCB Trt	pvaltrt3_1	0	0	0	0	0	0
Prey Handling Time	P-value SCO Hg fed vs SCO PCB Trt	pvaltrt3_2	0	0	0	0	0	0
Prey Handling Time	P-value SCO PCB vs NBH PCB Trt	pvaltrt3_5	0.01	0.11	0	0	0	5843.76
Prey Handling Time	P-value NBH Ctrl vs SCO Ctrl Trt	pvaltrt4_1	0.5	0.5	0	0.05	1	6000
Prey Handling Time	P-value NBH Ctrl vs NBH PCB Trt	pvaltrt5_4	0.01	0.09	0	0	0	6000
Prey Handling Time	Individal predicted SCO Ctrl Trt	ypred_1	27.89	8.19	11.88	27.87	43.67	6100.09
Prey Handling Time	Individal predicted SCO Hg Trt	ypred_2	28.51	8.2	12.4	28.52	44.64	6000
Prey Handling Time	Individal predicted SCO PCB Trt	ypred_3	17.94	8.28	1.57	17.98	34.12	6000
Prey Handling Time	Individal predicted NBH Ctrl Trt	ypred_4	27.89	8.16	11.74	27.87	43.84	6106.25
Prey Handling Time	Individal predicted NBH PCB Trt	ypred_5	23.22	8.24	6.88	23.25	39.16	6398.88
Prey Handling Time	Residual Variance	var	65.66	6.92	53.54	65.16	80.35	5793.93
Prey Handling Time	Age Covariate	betta_dpf	0.35	0.59	-0.81	0.35	1.52	5933.81
Prey Handling Time	Assay Time Covariate	betta_mfn	-0.37	0.6	-1.54	-0.37	0.8	5719.82
Lung Ratio	Overall mean	mean	48.24	0.88	46.5	48.24	49.96	6146.47
Lung Ratio	SCO Ctrl	trt1	48.24	0.88	46.5	48.24	49.96	6146.47
Lung Ratio	SCO Hg	trt2	45.67	0.9	43.91	45.67	47.43	6019.81
Lung Ratio	SCO PCB	trt3	42.1	1.24	39.68	42.1	44.54	5760.57
Lung Ratio	NBH Ctrl	trt4	45.44	0.84	43.8	45.44	47.1	6137.41
Lung Ratio	NBH PCB	trt5	43.44	1.12	41.23	43.43	45.64	6000
Lung Ratio	SCO Hg Trt Effect	trt.eff[2]	-2.57	1.26	-5.04	-2.57	-0.08	6285.31
Lung Ratio	SCO PCB Trt Effect	trt.eff[3]	-6.14	1.52	-9.1	-6.14	-3.16	6273.53
Lung Ratio	NBH SCO Trt Effect	trt.eff[4]	-2.79	1.22	-5.17	-2.79	-0.41	6311.83
Lung Ratio	NBH PCB Trt Effect	trt.eff[5]	-4.8	1.43	-7.61	-4.8	-1.98	6000
Lung Ratio	P-value SCO Ctrl vs SCO Hg Trt	pvaltrt2_1	0.02	0.15	0	0	0.01	5025.81
Lung Ratio	P-value SCO Ctrl vs SCO PCB Trt	pvaltrt3_1	0	0.01	0	0	0	0
Lung Ratio	P-value SCO Hg fed vs SCO PCB Trt	pvaltrt3_2	0.01	0.1	0	0	0	5660.73
Lung Ratio	P-value SCO PCB vs NBH PCB Trt	pvaltrt3_5	0.21	0.41	0	0	1	6144.41
Lung Ratio	P-value NBH Ctrl vs SCO Ctrl Trt	pvaltrt4_1	0.01	0.11	0	0	0	6000
Lung Ratio	P-value NBH Ctrl vs NBH PCB Trt	pvaltrt5_4	0.08	0.27	0	0	1	5976.27
Lung Ratio	Individal predicted SCO Ctrl Trt	ypred_1	48.26	6	36.52	48.22	60.07	6000
Lung Ratio	Individal predicted SCO Hg Trt	ypred_2	45.67	6.01	33.91	45.68	57.54	5808.49
Lung Ratio	Individal predicted SCO PCB Trt	ypred_3	42.08	6.08	30.26	42.04	53.93	6216.16
Lung Ratio	Individal predicted NBH Ctrl Trt	ypred_4	45.42	5.97	33.69	45.44	57.1	6441.8
Lung Ratio	Individal predicted NBH PCB Trt	ypred_5	43.46	6.07	31.64	43.45	55.41	6118.53
Lung Ratio	Residual Variance	var	35.33	3.74	28.77	35.05	43.37	6047.8
Lung Ratio	Age Covariate	betta_dpf	-0.49	0.43	-1.34	-0.49	0.37	5872.17
Lung Ratio	Assay Time Covariate	betta_mfn	-0.76	0.44	-1.62	-0.76	0.1	6000
Prey Miss Proportion	SCO Ctrl	trt1	-2.67	0.25	-3.17	-2.66	-2.18	7847.42
Prey Miss Proportion	SCO Hg	trt2	-3.3	0.29	-3.89	-3.3	-2.76	7624.27
Prey Miss Proportion	SCO PCB	trt3	-1.35	0.31	-1.98	-1.34	-0.75	7500
Prey Miss Proportion	NBH Ctrl	trt4	-3	0.25	-3.52	-3	-2.52	6973.34
Prey Miss Proportion	NBH PCB	trt5	-2.27	0.31	-2.91	-2.27	-1.68	7598.04
Prey Miss Proportion	SCO Hg Trt Effect	trt.eff[2]	-0.63	0.37	-1.37	-0.63	0.09	7542.46
Prey Miss Proportion	SCO PCB Trt Effect	trt.eff[3]	1.32	0.4	0.54	1.32	2.1	7840.79
Prey Miss Proportion	NBH SCO Trt Effect	trt.eff[4]	-0.33	0.35	-1.02	-0.33	0.35	7190.85
Prey Miss Proportion	NBH PCB Trt Effect	trt.eff[5]	0.4	0.39	-0.38	0.4	1.16	7507.36
Prey Miss Proportion	P-value SCO Ctrl vs SCO Hg Trt	pvaltrt2_1	0.04	0.2	0	0	1	5811.4
Prey Miss Proportion	P-value SCO Ctrl vs SCO PCB Trt	pvaltrt3_1	1	0.03	1	1	1	5000
Prey Miss Proportion	P-value SCO Hg fed vs SCO PCB Trt	pvaltrt3_2	1	0	1	1	1	0
Prey Miss Proportion	P-value SCO PCB vs NBH PCB Trt	pvaltrt3_5	0.98	0.13	1	1	1	7500
Prey Miss Proportion	P-value NBH Ctrl vs SCO Ctrl Trt	pvaltrt4_1	0.17	0.37	0	0	1	7378.34
Prey Miss Proportion	P-value NBH Ctrl vs NBH PCB Trt	pvaltrt5_4	0.97	0.17	0	1	1	7023.63
Prey Miss Proportion	Individal predicted SCO Ctrl Trt	ypred_1	-2.67	1.31	-5.26	-2.67	-0.12	7253.86
Prey Miss Proportion	Individal predicted SCO Hg Trt	ypred_2	-3.31	1.33	-5.95	-3.29	-0.71	6967.14
Prey Miss Proportion	Individal predicted SCO PCB Trt	ypred_3	-1.35	1.33	-3.96	-1.34	1.25	7500
Prey Miss Proportion	Individal predicted NBH Ctrl Trt	ypred_4	-3	1.31	-5.59	-3	-0.44	7479.94
Prey Miss Proportion	Individal predicted NBH PCB Trt	ypred_5	-2.26	1.32	-4.89	-2.26	0.31	7692.88
Prey Miss Proportion	Residual Variance	var	1.66	0.33	1.11	1.62	2.39	7500
Prey Miss Proportion	Age Covariate	betta_dpf	-0.03	0.12	-0.27	-0.03	0.22	7500
Prey Miss Proportion	Assay Time Covariate	betta_mfn	0.05	0.12	-0.19	0.05	0.3	7804.63
Reaction Distance (mm)	Overall mean	mean	167.3	2.79	161.8	167.3	172.7	6147.66
Reaction Distance (mm)	SCO Ctrl	trt1	167.3	2.79	161.8	167.3	172.7	6147.66
Reaction Distance (mm)	SCO Hg	trt2	177.7	2.84	172.1	177.7	183.2	6020.17
Reaction Distance (mm)	SCO PCB	trt3	172.3	3.94	164.6	172.3	180	5761.6
Reaction Distance (mm)	NBH Ctrl	trt4	179.9	2.67	174.8	179.9	185.2	6135.87
Reaction Distance (mm)	NBH PCB	trt5	171.9	3.57	164.9	171.9	178.9	6000
Reaction Distance (mm)	SCO Hg Trt Effect	trt.eff[2]	10.4	4	2.55	10.39	18.32	6284.92
Reaction Distance (mm)	SCO PCB Trt Effect	trt.eff[3]	5.04	4.82	-4.36	5.03	14.52	6273.48
Reaction Distance (mm)	NBH SCO Trt Effect	trt.eff[4]	12.65	3.87	5.11	12.65	20.22	6311.96
Reaction Distance (mm)	NBH PCB Trt Effect	trt.eff[5]	4.63	4.54	-4.31	4.64	13.58	6000
Reaction Distance (mm)	P-value SCO Ctrl vs SCO Hg Trt	pvaltrt2_1	1	0.07	1	1	1	5056.94
Reaction Distance (mm)	P-value SCO Ctrl vs SCO PCB Trt	pvaltrt3_1	0.85	0.36	0	1	1	5786.94
Reaction Distance (mm)	P-value SCO Hg fed vs SCO PCB Trt	pvaltrt3_2	0.13	0.34	0	0	1	5854.94
Reaction Distance (mm)	P-value SCO PCB vs NBH PCB Trt	pvaltrt3_5	0.53	0.5	0	1	1	5705.93
Reaction Distance (mm)	P-value NBH Ctrl vs SCO Ctrl Trt	pvaltrt4_1	1	0.02	1	1	1	4000
Reaction Distance (mm)	P-value NBH Ctrl vs NBH PCB Trt	pvaltrt5_4	0.04	0.19	0	0	1	5779.98
Reaction Distance (mm)	Individal predicted SCO Ctrl Trt	ypred_1	167.3	19.05	129.4	167.2	204.9	6000
Reaction Distance (mm)	Individal predicted SCO Hg Trt	ypred_2	177.7	19.1	139.9	177.7	215.3	5808.79
Reaction Distance (mm)	Individal predicted SCO PCB Trt	ypred_3	172.3	19.32	134.6	172.1	209.9	6215.93
Reaction Distance (mm)	Individal predicted NBH Ctrl Trt	ypred_4	179.9	18.97	142.5	180	216.9	6441.17
Reaction Distance (mm)	Individal predicted NBH PCB Trt	ypred_5	172	19.27	133.6	172	210	6118.59
Reaction Distance (mm)	Residual Variance	var	356.5	37.69	289.8	353.7	437.7	6047.84
Reaction Distance (mm)	Age Covariate	betta_dpf	-4.04	1.38	-6.74	-4.04	-1.33	5872.15
Reaction Distance (mm)	Assay Time Covariate	betta_mfn	0.92	1.4	-1.81	0.92	3.65	6000
Swimming Bouts (per sec)	Overall mean	mean	706	27.45	651.9	706	759.7	18000
Swimming Bouts (per sec)	SCO Ctrl	trt1	706	27.45	651.9	706	759.7	18000
Swimming Bouts (per sec)	SCO Hg	trt2	685.8	25.01	636.8	685.8	734.8	17716.76
Swimming Bouts (per sec)	SCO PCB	trt3	541.8	36.85	469.6	541.9	614.5	18000
Swimming Bouts (per sec)	NBH Ctrl	trt4	693.6	25.39	643.9	693.6	743.3	18245.88
Swimming Bouts (per sec)	NBH PCB	trt5	643.3	35.1	574.4	643.4	711.9	18072.02
Swimming Bouts (per sec)	SCO Hg Trt Effect	trt.eff[2]	-20.23	36.89	-92.49	-20.24	52.57	18000
Swimming Bouts (per sec)	SCO PCB Trt Effect	trt.eff[3]	-164.2	45.72	-253.9	-164.2	-74.5	18000
Swimming Bouts (per sec)	NBH SCO Trt Effect	trt.eff[4]	-12.42	37.15	-85.12	-12.42	60.46	17999.44
Swimming Bouts (per sec)	NBH PCB Trt Effect	trt.eff[5]	-62.68	44.44	-149.9	-62.67	24.61	17768.04
Swimming Bouts (per sec)	P-value SCO Ctrl vs SCO Hg Trt	pvaltrt2_1	0.29	0.45	0	0	1	17807.33
Swimming Bouts (per sec)	P-value SCO Ctrl vs SCO PCB Trt	pvaltrt3_1	0	0.01	0	0	0	18000
Swimming Bouts (per sec)	P-value SCO Hg fed vs SCO PCB Trt	pvaltrt3_2	0	0.02	0	0	0	12000
Swimming Bouts (per sec)	P-value SCO PCB vs NBH PCB Trt	pvaltrt3_5	0.02	0.15	0	0	0	17844.79
Swimming Bouts (per sec)	P-value NBH Ctrl vs SCO Ctrl Trt	pvaltrt4_1	0.37	0.48	0	0	1	18315.57
Swimming Bouts (per sec)	P-value NBH Ctrl vs NBH PCB Trt	pvaltrt5_4	0.12	0.33	0	0	1	18000
Swimming Bouts (per sec)	Individal predicted SCO Ctrl Trt	ypred_1	705.8	206.1	300.1	705.3	1108	18000
Swimming Bouts (per sec)	Individal predicted SCO Hg Trt	ypred_2	685.8	206.2	282	686.1	1089	18519.06
Swimming Bouts (per sec)	Individal predicted SCO PCB Trt	ypred_3	542.1	207.8	134.6	542.4	949.4	18504.38
Swimming Bouts (per sec)	Individal predicted NBH Ctrl Trt	ypred_4	693.2	205.9	289.7	693.8	1097	18000
Swimming Bouts (per sec)	Individal predicted NBH PCB Trt	ypred_5	643.2	207.9	235.1	643.6	1052	17345.4
Swimming Bouts (per sec)	Residual Variance	var	41870	3798	35090	41650	49970	18232.94
Swimming Bouts (per sec)	Batch Variance	var.a	208	579	0.01	4.6	1937	17049.5
Swimming Bouts (per sec)	Assay Time Covariate	betta_mfn	19.8	13.13	-6.04	19.81	45.44	18000
Swimming Bout Duration (sec)	Overall mean	mean	16.11	1.09	13.95	16.12	18.22	4362.42
Swimming Bout Duration (sec)	SCO Ctrl	trt1	16.11	1.09	13.95	16.12	18.22	4362.42
Swimming Bout Duration (sec)	SCO Hg	trt2	17.72	1.02	15.69	17.72	19.69	4500
Swimming Bout Duration (sec)	SCO PCB	trt3	17.45	1.41	14.68	17.45	20.23	4672.82
Swimming Bout Duration (sec)	NBH Ctrl	trt4	19.07	1.03	17.04	19.08	21.09	4500
Swimming Bout Duration (sec)	NBH PCB	trt5	17.93	1.33	15.31	17.94	20.53	4794.81
Swimming Bout Duration (sec)	SCO Hg Trt Effect	trt.eff[2]	1.61	1.29	-0.9	1.6	4.15	4285.36
Swimming Bout Duration (sec)	SCO PCB Trt Effect	trt.eff[3]	1.34	1.64	-1.87	1.33	4.56	4414.07
Swimming Bout Duration (sec)	NBH SCO Trt Effect	trt.eff[4]	2.96	1.3	0.42	2.96	5.53	4500
Swimming Bout Duration (sec)	NBH PCB Trt Effect	trt.eff[5]	1.82	1.56	-1.23	1.82	4.85	4500
Swimming Bout Duration (sec)	P-value SCO Ctrl vs SCO Hg Trt	pvaltrt2_1	0.89	0.31	0	1	1	4507.6
Swimming Bout Duration (sec)	P-value SCO Ctrl vs SCO PCB Trt	pvaltrt3_1	0.79	0.4	0	1	1	4500
Swimming Bout Duration (sec)	P-value SCO Hg fed vs SCO PCB Trt	pvaltrt3_2	0.44	0.5	0	0	1	4229.5
Swimming Bout Duration (sec)	P-value SCO PCB vs NBH PCB Trt	pvaltrt3_5	0.39	0.49	0	0	1	4657.12
Swimming Bout Duration (sec)	P-value NBH Ctrl vs SCO Ctrl Trt	pvaltrt4_1	0.99	0.1	1	1	1	4500
Swimming Bout Duration (sec)	P-value NBH Ctrl vs NBH PCB Trt	pvaltrt5_4	0.23	0.42	0	0	1	4500
Swimming Bout Duration (sec)	Individal predicted SCO Ctrl Trt	ypred_1	16.14	7.14	2.16	16.08	30.25	4500
Swimming Bout Duration (sec)	Individal predicted SCO Hg Trt	ypred_2	17.7	7.11	3.79	17.68	31.64	4500
Swimming Bout Duration (sec)	Individal predicted SCO PCB Trt	ypred_3	17.46	7.2	3.38	17.47	31.5	4138.45
Swimming Bout Duration (sec)	Individal predicted NBH Ctrl Trt	ypred_4	19.09	7.16	5.02	19.09	33.21	4500
Swimming Bout Duration (sec)	Individal predicted NBH PCB Trt	ypred_5	17.93	7.18	3.81	17.94	32.05	4493.55
Swimming Bout Duration (sec)	Residual Variance	var	49.78	4.84	41.19	49.49	60.23	4506.63
Swimming Bout Duration (sec)	Batch Variance	var.a	7.9	4.6	1.05	7.17	18.96	4896.2
Swimming Bout Duration (sec)	Assay Time Covariate	betta_mfn	-1.15	0.69	-2.5	-1.15	0.24	4990.03
Swimming Bout Speed (mm/s)	Overall mean	mean	137.2	3.88	129.5	137.2	144.7	21067.68
Swimming Bout Speed (mm/s)	SCO Ctrl	trt1	137.2	3.88	129.5	137.2	144.7	21067.68
Swimming Bout Speed (mm/s)	SCO Hg	trt2	144.4	3.56	137.4	144.4	151.3	20639.54
Swimming Bout Speed (mm/s)	SCO PCB	trt3	142.7	5.13	132.7	142.7	152.9	21000
Swimming Bout Speed (mm/s)	NBH Ctrl	trt4	141.6	3.62	134.4	141.6	148.6	21000
Swimming Bout Speed (mm/s)	NBH PCB	trt5	134.3	4.88	124.7	134.3	143.8	20757.54
Swimming Bout Speed (mm/s)	SCO Hg Trt Effect	trt.eff[2]	7.26	5.01	-2.56	7.25	17.12	21000
Swimming Bout Speed (mm/s)	SCO PCB Trt Effect	trt.eff[3]	5.57	6.29	-6.78	5.57	17.87	21000
Swimming Bout Speed (mm/s)	NBH SCO Trt Effect	trt.eff[4]	4.39	5.05	-5.53	4.39	14.28	21441.28
Swimming Bout Speed (mm/s)	NBH PCB Trt Effect	trt.eff[5]	-2.89	6.05	-14.78	-2.89	8.99	21000
Swimming Bout Speed (mm/s)	P-value SCO Ctrl vs SCO Hg Trt	pvaltrt2_1	0.93	0.26	0	1	1	21509.55
Swimming Bout Speed (mm/s)	P-value SCO Ctrl vs SCO PCB Trt	pvaltrt3_1	0.81	0.39	0	1	1	21258.42
Swimming Bout Speed (mm/s)	P-value SCO Hg fed vs SCO PCB Trt	pvaltrt3_2	0.39	0.49	0	0	1	20948.97
Swimming Bout Speed (mm/s)	P-value SCO PCB vs NBH PCB Trt	pvaltrt3_5	0.89	0.31	0	1	1	21000
Swimming Bout Speed (mm/s)	P-value NBH Ctrl vs SCO Ctrl Trt	pvaltrt4_1	0.81	0.39	0	1	1	20512
Swimming Bout Speed (mm/s)	P-value NBH Ctrl vs NBH PCB Trt	pvaltrt5_4	0.11	0.31	0	0	1	21301.63
Swimming Bout Speed (mm/s)	Individal predicted SCO Ctrl Trt	ypred_1	137.1	27.9	82.41	137.2	191.7	21000
Swimming Bout Speed (mm/s)	Individal predicted SCO Hg Trt	ypred_2	144.4	27.91	89.75	144.5	199.1	21776.61
Swimming Bout Speed (mm/s)	Individal predicted SCO PCB Trt	ypred_3	142.8	28.13	87.5	142.8	197.8	21000
Swimming Bout Speed (mm/s)	Individal predicted NBH Ctrl Trt	ypred_4	141.5	27.87	86.93	141.5	196	21000
Swimming Bout Speed (mm/s)	Individal predicted NBH PCB Trt	ypred_5	134.3	28.12	79.02	134.3	189.3	20663.33
Swimming Bout Speed (mm/s)	Residual Variance	var	766	74.08	632.4	762.1	922.6	20500.57
Swimming Bout Speed (mm/s)	Batch Variance	var.a	30.77	39.81	0.01	14.04	135.4	20078.3
Swimming Bout Speed (mm/s)	Assay Time Covariate	betta_mfn	-0.51	2.05	-4.48	-0.54	3.62	20308.24
Swimming Bout Turning Angle	Overall mean	mean	998.4	28.31	942.8	998.4	1054	112011.01
Swimming Bout Turning Angle	SCO Ctrl	trt1	998.4	28.31	942.8	998.4	1054	112011.01
Swimming Bout Turning Angle	SCO Hg	trt2	1005	25.87	954.4	1005	1056	114967.19
Swimming Bout Turning Angle	SCO PCB	trt3	966.8	38.02	892.2	966.8	1041	115247.67
Swimming Bout Turning Angle	NBH Ctrl	trt4	1028	26.22	976.9	1028	1080	113070.64
Swimming Bout Turning Angle	NBH PCB	trt5	899.1	36.11	828.3	899.1	970	114000
Swimming Bout Turning Angle	SCO Hg Trt Effect	trt.eff[2]	6.77	37.82	-67.38	6.78	80.97	114000
Swimming Bout Turning Angle	SCO PCB Trt Effect	trt.eff[3]	-31.63	46.96	-123.7	-31.64	60.32	110081.21
Swimming Bout Turning Angle	NBH SCO Trt Effect	trt.eff[4]	29.91	38.05	-44.76	29.92	104.5	110164.62
Swimming Bout Turning Angle	NBH PCB Trt Effect	trt.eff[5]	-99.3	45.5	-188.7	-99.26	-10.14	113071.6
Swimming Bout Turning Angle	P-value SCO Ctrl vs SCO Hg Trt	pvaltrt2_1	0.57	0.49	0	1	1	114000
Swimming Bout Turning Angle	P-value SCO Ctrl vs SCO PCB Trt	pvaltrt3_1	0.25	0.43	0	0	1	111743.32
Swimming Bout Turning Angle	P-value SCO Hg fed vs SCO PCB Trt	pvaltrt3_2	0.2	0.4	0	0	1	114000
Swimming Bout Turning Angle	P-value SCO PCB vs NBH PCB Trt	pvaltrt3_5	0.9	0.29	0	1	1	113378.43
Swimming Bout Turning Angle	P-value NBH Ctrl vs SCO Ctrl Trt	pvaltrt4_1	0.78	0.41	0	1	1	113369.65
Swimming Bout Turning Angle	P-value NBH Ctrl vs NBH PCB Trt	pvaltrt5_4	0	0.04	0	0	0	109170.62
Swimming Bout Turning Angle	Individal predicted SCO Ctrl Trt	ypred_1	998.4	211.4	583.7	998.4	1413	114377.29
Swimming Bout Turning Angle	Individal predicted SCO Hg Trt	ypred_2	1005	211	590.7	1005	1418	111582.2
Swimming Bout Turning Angle	Individal predicted SCO PCB Trt	ypred_3	966.6	212.7	548.9	966.9	1382	114411.8
Swimming Bout Turning Angle	Individal predicted NBH Ctrl Trt	ypred_4	1028	211.2	612.9	1028	1442	113432.38
Swimming Bout Turning Angle	Individal predicted NBH PCB Trt	ypred_5	898.8	212.5	483	898.5	1316	113259.74
Swimming Bout Turning Angle	Residual Variance	var	43850	3985	36740	43600	52330	113262.81
Swimming Bout Turning Angle	Batch Variance	var.a	543.4	764.9	0.57	252.1	2685	109036.5
Swimming Bout Turning Angle	Assay Time Covariate	betta_mfn	-25.33	13.89	-52.56	-25.34	2	114881.42
Total Distance Traveled (mm)	Overall mean	mean	465.2	9.48	446.6	465.1	483.9	28191.8
Total Distance Traveled (mm)	SCO Ctrl	trt1	465.2	9.48	446.6	465.1	483.9	28191.8
Total Distance Traveled (mm)	SCO Hg	trt2	444.8	8.86	427.5	444.7	462.3	27750
Total Distance Traveled (mm)	SCO PCB	trt3	433	12.27	408.9	433	457	28979.89
Total Distance Traveled (mm)	NBH Ctrl	trt4	444.3	8.94	426.9	444.2	462	28938.38
Total Distance Traveled (mm)	NBH PCB	trt5	441.5	11.64	418.7	441.5	464.4	27750
Total Distance Traveled (mm)	SCO Hg Trt Effect	trt.eff[2]	-20.4	11.43	-42.83	-20.38	2	27750
Total Distance Traveled (mm)	SCO PCB Trt Effect	trt.eff[3]	-32.17	14.4	-60.3	-32.2	-3.91	27395.98
Total Distance Traveled (mm)	NBH SCO Trt Effect	trt.eff[4]	-20.87	11.51	-43.45	-20.87	1.68	28702.07
Total Distance Traveled (mm)	NBH PCB Trt Effect	trt.eff[5]	-23.69	13.77	-50.61	-23.69	3.32	28053.92
Total Distance Traveled (mm)	P-value SCO Ctrl vs SCO Hg Trt	pvaltrt2_1	0.04	0.19	0	0	1	26828.41
Total Distance Traveled (mm)	P-value SCO Ctrl vs SCO PCB Trt	pvaltrt3_1	0.01	0.11	0	0	0	27750
Total Distance Traveled (mm)	P-value SCO Hg fed vs SCO PCB Trt	pvaltrt3_2	0.2	0.4	0	0	1	28081.6
Total Distance Traveled (mm)	P-value SCO PCB vs NBH PCB Trt	pvaltrt3_5	0.29	0.46	0	0	1	27750
Total Distance Traveled (mm)	P-value NBH Ctrl vs SCO Ctrl Trt	pvaltrt4_1	0.03	0.18	0	0	1	28049.84
Total Distance Traveled (mm)	P-value NBH Ctrl vs NBH PCB Trt	pvaltrt5_4	0.42	0.49	0	0	1	28432.42
Total Distance Traveled (mm)	Individal predicted SCO Ctrl Trt	ypred_1	465.2	63.26	340.8	465.1	588.7	27431.09
Total Distance Traveled (mm)	Individal predicted SCO Hg Trt	ypred_2	444.7	63.27	320.7	444.4	568.8	27870.78
Total Distance Traveled (mm)	Individal predicted SCO PCB Trt	ypred_3	433	63.68	307.9	433	558.2	28050.87
Total Distance Traveled (mm)	Individal predicted NBH Ctrl Trt	ypred_4	444.3	63.13	320	444.4	567.3	27606.54
Total Distance Traveled (mm)	Individal predicted NBH PCB Trt	ypred_5	441.6	63.59	316.8	441.6	566.3	27614.85
Total Distance Traveled (mm)	Residual Variance	var	3909	381	3232	3884	4724	27750
Total Distance Traveled (mm)	Batch Variance	var.a	517.6	324.2	37.7	465.2	1298	27750
Total Distance Traveled (mm)	Assay Time Covariate	betta_mfn	7.02	5.84	-4.71	7.1	18.35	27708.36
Total Time Swimming (sec)	Overall mean	mean	58.94	2.47	54.1	58.93	63.81	115276.49
Total Time Swimming (sec)	SCO Ctrl	trt1	58.94	2.47	54.1	58.93	63.81	115276.49
Total Time Swimming (sec)	SCO Hg	trt2	53.23	2.31	48.74	53.21	57.81	116173.08
Total Time Swimming (sec)	SCO PCB	trt3	47.99	3.22	41.65	48	54.29	115500
Total Time Swimming (sec)	NBH Ctrl	trt4	51.82	2.33	47.3	51.81	56.44	117210.69
Total Time Swimming (sec)	NBH PCB	trt5	49.88	3.04	43.92	49.87	55.86	115429.29
Total Time Swimming (sec)	SCO Hg Trt Effect	trt.eff[2]	-5.71	3.02	-11.64	-5.71	0.21	117049.31
Total Time Swimming (sec)	SCO PCB Trt Effect	trt.eff[3]	-10.94	3.81	-18.41	-10.95	-3.44	115500
Total Time Swimming (sec)	NBH SCO Trt Effect	trt.eff[4]	-7.11	3.04	-13.09	-7.11	-1.15	116195.07
Total Time Swimming (sec)	NBH PCB Trt Effect	trt.eff[5]	-9.06	3.63	-16.18	-9.06	-1.94	116312.6
Total Time Swimming (sec)	P-value SCO Ctrl vs SCO Hg Trt	pvaltrt2_1	0.03	0.17	0	0	1	116803.59
Total Time Swimming (sec)	P-value SCO Ctrl vs SCO PCB Trt	pvaltrt3_1	0	0.05	0	0	0	113780.72
Total Time Swimming (sec)	P-value SCO Hg fed vs SCO PCB Trt	pvaltrt3_2	0.08	0.27	0	0	1	113790.68
Total Time Swimming (sec)	P-value SCO PCB vs NBH PCB Trt	pvaltrt3_5	0.33	0.47	0	0	1	114871.84
Total Time Swimming (sec)	P-value NBH Ctrl vs SCO Ctrl Trt	pvaltrt4_1	0.01	0.1	0	0	0	115500
Total Time Swimming (sec)	P-value NBH Ctrl vs NBH PCB Trt	pvaltrt5_4	0.29	0.45	0	0	1	115500
Total Time Swimming (sec)	Individal predicted SCO Ctrl Trt	ypred_1	58.94	16.72	26.14	58.94	91.75	115311.39
Total Time Swimming (sec)	Individal predicted SCO Hg Trt	ypred_2	53.25	16.69	20.48	53.25	85.98	115500
Total Time Swimming (sec)	Individal predicted SCO PCB Trt	ypred_3	48	16.85	14.91	47.97	81.09	114912.68
Total Time Swimming (sec)	Individal predicted NBH Ctrl Trt	ypred_4	51.82	16.7	19.06	51.82	84.56	115500
Total Time Swimming (sec)	Individal predicted NBH PCB Trt	ypred_5	49.88	16.81	16.94	49.87	82.89	116470.51
Total Time Swimming (sec)	Residual Variance	var	273.5	26.63	226.1	271.8	330.3	114328.56
Total Time Swimming (sec)	Batch Variance	var.a	31.07	21.06	1.32	27.54	81.98	115541.37
Total Time Swimming (sec)	Assay Time Covariate	betta_mfn	2.69	1.49	-0.31	2.71	5.57	116612.97
Overall Step Length (mm)	Overall mean	mean	53.54	2.56	48.46	53.57	58.52	33000
Overall Step Length (mm)	SCO Ctrl	trt1	53.54	2.56	48.46	53.57	58.52	33000
Overall Step Length (mm)	SCO Hg	trt2	53.65	3.35	47.06	53.66	60.22	32696.01
Overall Step Length (mm)	SCO PCB	trt3	47.37	2.71	42.03	47.39	52.66	33111.07
Overall Step Length (mm)	NBH Ctrl	trt4	55.57	3.56	48.63	55.56	62.58	33788.79
Overall Step Length (mm)	NBH PCB	trt5	53.09	2.53	48.06	53.11	57.99	33299.78
Overall Step Length (mm)	SCO Hg Trt Effect	trt.eff[2]	0.1	3.96	-7.65	0.1	7.89	31468.28
Overall Step Length (mm)	SCO PCB Trt Effect	trt.eff[3]	-6.17	3.38	-12.8	-6.17	0.45	32680.92
Overall Step Length (mm)	NBH SCO Trt Effect	trt.eff[4]	2.02	4.21	-6.27	2.03	10.25	33000
Overall Step Length (mm)	NBH PCB Trt Effect	trt.eff[5]	-0.45	3.2	-6.73	-0.46	5.81	32687.29
Overall Step Length (mm)	P-value SCO Ctrl vs SCO Hg Trt	pvaltrt2_1	0.51	0.5	0	1	1	31342.76
Overall Step Length (mm)	P-value SCO Ctrl vs SCO PCB Trt	pvaltrt3_1	0.03	0.18	0	0	1	33000
Overall Step Length (mm)	P-value SCO Hg fed vs SCO PCB Trt	pvaltrt3_2	0.06	0.24	0	0	1	34084.86
Overall Step Length (mm)	P-value SCO PCB vs NBH PCB Trt	pvaltrt3_5	0.04	0.2	0	0	1	33000
Overall Step Length (mm)	P-value NBH Ctrl vs SCO Ctrl Trt	pvaltrt4_1	0.69	0.46	0	1	1	33777.34
Overall Step Length (mm)	P-value NBH Ctrl vs NBH PCB Trt	pvaltrt5_4	0.28	0.45	0	0	1	32271.16
Overall Step Length (mm)	Individal predicted SCO Ctrl Trt	ypred_1	53.53	18.56	17.12	53.54	89.96	33109.58
Overall Step Length (mm)	Individal predicted SCO Hg Trt	ypred_2	53.67	18.7	16.97	53.66	90.34	32959.1
Overall Step Length (mm)	Individal predicted SCO PCB Trt	ypred_3	47.39	18.6	10.95	47.37	83.83	33696.47
Overall Step Length (mm)	Individal predicted NBH Ctrl Trt	ypred_4	55.56	18.75	18.76	55.54	92.32	32444.51
Overall Step Length (mm)	Individal predicted NBH PCB Trt	ypred_5	53.1	18.57	16.75	53.09	89.57	31720.78
Overall Step Length (mm)	Residual Variance	var	338.3	34.15	278	336.1	411.3	32685.99
Overall Step Length (mm)	Batch Variance	var.a	32.32	26.22	0.04	28.44	94.79	33389.03
Overall Step Length (mm)	Assay Time Covariate	betta_mfn	-2.13	1.59	-5.19	-2.16	1.1	33000
Overall Step Length Variation	Overall mean	mean	51.59	1.41	48.8	51.6	54.33	6770.91
Overall Step Length Variation	SCO Ctrl	trt1	51.59	1.41	48.8	51.6	54.33	6770.91
Overall Step Length Variation	SCO Hg	trt2	50.51	1.88	46.8	50.52	54.18	5998.04
Overall Step Length Variation	SCO PCB	trt3	49.77	1.51	46.79	49.79	52.72	5851.91
Overall Step Length Variation	NBH Ctrl	trt4	52.55	1.98	48.68	52.54	56.45	6783.67
Overall Step Length Variation	NBH PCB	trt5	51.95	1.39	49.18	51.96	54.65	5956.93
Overall Step Length Variation	SCO Hg Trt Effect	trt.eff[2]	-1.08	2.23	-5.47	-1.08	3.3	6000
Overall Step Length Variation	SCO PCB Trt Effect	trt.eff[3]	-1.82	1.91	-5.57	-1.81	1.94	6000
Overall Step Length Variation	NBH SCO Trt Effect	trt.eff[4]	0.96	2.36	-3.66	0.96	5.58	6252.31
Overall Step Length Variation	NBH PCB Trt Effect	trt.eff[5]	0.35	1.81	-3.2	0.36	3.92	6000
Overall Step Length Variation	P-value SCO Ctrl vs SCO Hg Trt	pvaltrt2_1	0.31	0.46	0	0	1	6280.17
Overall Step Length Variation	P-value SCO Ctrl vs SCO PCB Trt	pvaltrt3_1	0.17	0.38	0	0	1	6000
Overall Step Length Variation	P-value SCO Hg fed vs SCO PCB Trt	pvaltrt3_2	0.37	0.48	0	0	1	6000
Overall Step Length Variation	P-value SCO PCB vs NBH PCB Trt	pvaltrt3_5	0.13	0.33	0	0	1	6000
Overall Step Length Variation	P-value NBH Ctrl vs SCO Ctrl Trt	pvaltrt4_1	0.66	0.47	0	1	1	6252.16
Overall Step Length Variation	P-value NBH Ctrl vs NBH PCB Trt	pvaltrt5_4	0.4	0.49	0	0	1	6172.62
Overall Step Length Variation	Individal predicted SCO Ctrl Trt	ypred_1	51.64	10.55	30.95	51.65	72.23	6000
Overall Step Length Variation	Individal predicted SCO Hg Trt	ypred_2	50.48	10.63	29.46	50.5	71.22	6282.66
Overall Step Length Variation	Individal predicted SCO PCB Trt	ypred_3	49.8	10.57	29.06	49.8	70.56	6200.8
Overall Step Length Variation	Individal predicted NBH Ctrl Trt	ypred_4	52.5	10.62	31.77	52.55	73.25	6000
Overall Step Length Variation	Individal predicted NBH PCB Trt	ypred_5	51.93	10.52	31.41	51.91	72.56	5629.47
Overall Step Length Variation	Residual Variance	var	109.3	10.85	89.98	108.6	132.4	6000
Overall Step Length Variation	Batch Variance	var.a	7.67	7.34	0.02	6.04	25.71	6000
Overall Step Length Variation	Assay Time Covariate	betta_mfn	-0.92	0.85	-2.54	-0.93	0.79	6000
Overall Turning Angle	Overall mean	mean	1000	1.5	997.4	1000	1003	4255.71
Overall Turning Angle	SCO Ctrl	trt1	1000	1.5	997.4	1000	1003	4255.71
Overall Turning Angle	SCO Hg	trt2	997	2.08	992.9	997	1001	3863.2
Overall Turning Angle	SCO PCB	trt3	999.1	1.63	995.9	999.1	1002	4002
Overall Turning Angle	NBH Ctrl	trt4	995.8	2.18	991.5	995.8	1000	4002
Overall Turning Angle	NBH PCB	trt5	1000	1.48	997.5	1000	1003	4201.83
Overall Turning Angle	SCO Hg Trt Effect	trt.eff[2]	-3.38	2.56	-8.41	-3.36	1.67	4115.95
Overall Turning Angle	SCO PCB Trt Effect	trt.eff[3]	-1.33	2.2	-5.66	-1.32	3.01	4227.8
Overall Turning Angle	NBH SCO Trt Effect	trt.eff[4]	-4.62	2.64	-9.76	-4.62	0.63	4002
Overall Turning Angle	NBH PCB Trt Effect	trt.eff[5]	-0.02	2.1	-4.13	-0.03	4.1	4163.82
Overall Turning Angle	P-value SCO Ctrl vs SCO Hg Trt	pvaltrt2_1	0.09	0.29	0	0	1	4002
Overall Turning Angle	P-value SCO Ctrl vs SCO PCB Trt	pvaltrt3_1	0.27	0.45	0	0	1	4156.82
Overall Turning Angle	P-value SCO Hg fed vs SCO PCB Trt	pvaltrt3_2	0.78	0.41	0	1	1	4002
Overall Turning Angle	P-value SCO PCB vs NBH PCB Trt	pvaltrt3_5	0.27	0.45	0	0	1	4202.84
Overall Turning Angle	P-value NBH Ctrl vs SCO Ctrl Trt	pvaltrt4_1	0.04	0.2	0	0	1	3875.63
Overall Turning Angle	P-value NBH Ctrl vs NBH PCB Trt	pvaltrt5_4	0.96	0.2	0	1	1	4002
Overall Turning Angle	Individal predicted SCO Ctrl Trt	ypred_1	1000	12.22	976.4	1000	1024	4296.27
Overall Turning Angle	Individal predicted SCO Hg Trt	ypred_2	997	12.33	972.9	997	1021	3995.38
Overall Turning Angle	Individal predicted SCO PCB Trt	ypred_3	999.1	12.23	975.1	999.1	1023	4002
Overall Turning Angle	Individal predicted NBH Ctrl Trt	ypred_4	995.8	12.36	971.2	995.8	1019	3895.1
Overall Turning Angle	Individal predicted NBH PCB Trt	ypred_5	1000	12.23	976.4	1000	1024	3863.36
Overall Turning Angle	Residual Variance	var	147.3	13.31	123.5	146.4	175.4	3948.65
Overall Turning Angle	Batch Variance	var.a	0.54	1.06	0.01	0.15	3.52	3604.69
Overall Turning Angle	Assay Time Covariate	betta_mfn	-1.03	0.78	-2.57	-1.04	0.49	3768.56
Overall Turning Angle Variation	Overall mean	mean	40.47	1.02	38.47	40.47	42.49	7544.95
Overall Turning Angle Variation	SCO Ctrl	trt1	40.47	1.02	38.47	40.47	42.49	7544.95
Overall Turning Angle Variation	SCO Hg	trt2	41.24	1.37	38.56	41.24	43.94	7272.89
Overall Turning Angle Variation	SCO PCB	trt3	40.7	1.1	38.55	40.7	42.87	7500
Overall Turning Angle Variation	NBH Ctrl	trt4	38.33	1.44	35.52	38.33	41.15	7500
Overall Turning Angle Variation	NBH PCB	trt5	41.22	1.01	39.24	41.22	43.21	7212.63
Overall Turning Angle Variation	SCO Hg Trt Effect	trt.eff[2]	0.77	1.62	-2.42	0.77	3.95	7500
Overall Turning Angle Variation	SCO PCB Trt Effect	trt.eff[3]	0.23	1.39	-2.5	0.23	2.95	7500
Overall Turning Angle Variation	NBH SCO Trt Effect	trt.eff[4]	-2.14	1.69	-5.44	-2.14	1.16	7851.89
Overall Turning Angle Variation	NBH PCB Trt Effect	trt.eff[5]	0.75	1.31	-1.83	0.75	3.32	7500
Overall Turning Angle Variation	P-value SCO Ctrl vs SCO Hg Trt	pvaltrt2_1	0.68	0.47	0	1	1	7262.36
Overall Turning Angle Variation	P-value SCO Ctrl vs SCO PCB Trt	pvaltrt3_1	0.57	0.5	0	1	1	7500
Overall Turning Angle Variation	P-value SCO Hg fed vs SCO PCB Trt	pvaltrt3_2	0.37	0.48	0	0	1	7500
Overall Turning Angle Variation	P-value SCO PCB vs NBH PCB Trt	pvaltrt3_5	0.35	0.48	0	0	1	7500
Overall Turning Angle Variation	P-value NBH Ctrl vs SCO Ctrl Trt	pvaltrt4_1	0.1	0.3	0	0	1	7500
Overall Turning Angle Variation	P-value NBH Ctrl vs NBH PCB Trt	pvaltrt5_4	0.96	0.2	0	1	1	6810.27
Overall Turning Angle Variation	Individal predicted SCO Ctrl Trt	ypred_1	40.5	7.6	25.62	40.51	55.4	7500
Overall Turning Angle Variation	Individal predicted SCO Hg Trt	ypred_2	41.23	7.68	26.07	41.24	56.26	7500
Overall Turning Angle Variation	Individal predicted SCO PCB Trt	ypred_3	40.71	7.63	25.74	40.72	55.65	7500
Overall Turning Angle Variation	Individal predicted NBH Ctrl Trt	ypred_4	38.31	7.68	23.3	38.34	53.4	7948.32
Overall Turning Angle Variation	Individal predicted NBH PCB Trt	ypred_5	41.21	7.61	26.3	41.21	56.16	7215.49
Overall Turning Angle Variation	Residual Variance	var	57.02	5.65	46.98	56.67	69.03	7500
Overall Turning Angle Variation	Batch Variance	var.a	4.78	3.91	0.03	4.11	14.22	7666.51
Overall Turning Angle Variation	Assay Time Covariate	betta_mfn	0.79	0.63	-0.46	0.8	2.02	7500
HMM Slow State Count	Overall mean	mean	175.2	1002	-1769	154.4	2149	6277.38
HMM Slow State Count	SCO Ctrl	trt1	175.2	1002	-1769	154.4	2149	6277.38
HMM Slow State Count	SCO Hg	trt2	270.2	1411	-2509	260.6	3015	5816.49
HMM Slow State Count	SCO PCB	trt3	31.31	1415	-2746	44.69	2814	6200.3
HMM Slow State Count	NBH Ctrl	trt4	250	1415	-2535	289.5	3049	6307.74
HMM Slow State Count	NBH PCB	trt5	200.7	1416	-2550	203.8	2992	6000
HMM Slow State Count	SCO Hg Trt Effect	trt.eff[2]	95.04	993.3	-1862	83.45	2038	6000
HMM Slow State Count	SCO PCB Trt Effect	trt.eff[3]	-143.9	994.7	-2092	-145	1799	6585.24
HMM Slow State Count	NBH SCO Trt Effect	trt.eff[4]	74.82	1002	-1891	89.97	2033	6738.92
HMM Slow State Count	NBH PCB Trt Effect	trt.eff[5]	25.51	999.9	-1943	26.92	1997	6242.91
HMM Slow State Count	P-value SCO Ctrl vs SCO Hg Trt	pvaltrt2_1	0.54	0.5	0	1	1	6000
HMM Slow State Count	P-value SCO Ctrl vs SCO PCB Trt	pvaltrt3_1	0.44	0.5	0	0	1	6131.53
HMM Slow State Count	P-value SCO Hg fed vs SCO PCB Trt	pvaltrt3_2	0.43	0.5	0	0	1	6000
HMM Slow State Count	P-value SCO PCB vs NBH PCB Trt	pvaltrt3_5	0.45	0.5	0	0	1	6374.01
HMM Slow State Count	P-value NBH Ctrl vs SCO Ctrl Trt	pvaltrt4_1	0.53	0.5	0	1	1	6739.35
HMM Slow State Count	P-value NBH Ctrl vs NBH PCB Trt	pvaltrt5_4	0.49	0.5	0	0	1	6147.15
HMM Slow State Count	Individal predicted SCO Ctrl Trt	ypred_1	576.1	69160	-136400	-153.4	134400	6000
HMM Slow State Count	Individal predicted SCO Hg Trt	ypred_2	66.76	69380	-136300	-1299	135700	6000
HMM Slow State Count	Individal predicted SCO PCB Trt	ypred_3	-141.1	69650	-136900	21.67	136400	6146.22
HMM Slow State Count	Individal predicted NBH Ctrl Trt	ypred_4	334.8	69630	-136600	775.3	137400	5624.35
HMM Slow State Count	Individal predicted NBH PCB Trt	ypred_5	128.9	69720	-137000	-551.8	136400	6117.43
HMM Slow State Count	Residual Variance	var	4816000000	456200000	4008000000	4785000000	5788000000	6740.02
HMM Slow State Count	Batch Variance	var.a	29780000000	8453000000	17510000000	28330000000	49860000000	6469.67
HMM Slow State Count	Assay Time Covariate	betta_mfn	-0.1	99.81	-197.2	-0.21	195.4	6047.15
HMM Medium State Step Length (mm)	Overall mean	mean	90.54	3.88	82.93	90.56	98.13	11382.86
HMM Medium State Step Length (mm)	SCO Ctrl	trt1	90.54	3.88	82.93	90.56	98.13	11382.86
HMM Medium State Step Length (mm)	SCO Hg	trt2	83.41	5.43	72.74	83.4	94.05	11250
HMM Medium State Step Length (mm)	SCO PCB	trt3	81.92	4.18	73.7	81.93	90.1	11250
HMM Medium State Step Length (mm)	NBH Ctrl	trt4	78.15	5.64	67.09	78.15	89.22	11009.35
HMM Medium State Step Length (mm)	NBH PCB	trt5	93.11	3.82	85.58	93.11	100.6	11250
HMM Medium State Step Length (mm)	SCO Hg Trt Effect	trt.eff[2]	-7.13	6.65	-20.2	-7.11	5.82	11395.03
HMM Medium State Step Length (mm)	SCO PCB Trt Effect	trt.eff[3]	-8.63	5.65	-19.71	-8.62	2.48	11859.2
HMM Medium State Step Length (mm)	NBH SCO Trt Effect	trt.eff[4]	-12.39	6.84	-25.8	-12.39	1.06	11283.61
HMM Medium State Step Length (mm)	NBH PCB Trt Effect	trt.eff[5]	2.56	5.39	-8	2.57	13.12	11250
HMM Medium State Step Length (mm)	P-value SCO Ctrl vs SCO Hg Trt	pvaltrt2_1	0.14	0.35	0	0	1	11325.09
HMM Medium State Step Length (mm)	P-value SCO Ctrl vs SCO PCB Trt	pvaltrt3_1	0.06	0.24	0	0	1	11250
HMM Medium State Step Length (mm)	P-value SCO Hg fed vs SCO PCB Trt	pvaltrt3_2	0.41	0.49	0	0	1	11250
HMM Medium State Step Length (mm)	P-value SCO PCB vs NBH PCB Trt	pvaltrt3_5	0.02	0.15	0	0	0	11431.47
HMM Medium State Step Length (mm)	P-value NBH Ctrl vs SCO Ctrl Trt	pvaltrt4_1	0.04	0.18	0	0	1	11198.26
HMM Medium State Step Length (mm)	P-value NBH Ctrl vs NBH PCB Trt	pvaltrt5_4	0.99	0.12	1	1	1	11250
HMM Medium State Step Length (mm)	Individal predicted SCO Ctrl Trt	ypred_1	90.48	31.33	29.11	90.51	151.6	11794.82
HMM Medium State Step Length (mm)	Individal predicted SCO Hg Trt	ypred_2	83.34	31.63	21.27	83.3	145.5	11178.5
HMM Medium State Step Length (mm)	Individal predicted SCO PCB Trt	ypred_3	81.91	31.44	20.2	81.84	143.5	11250
HMM Medium State Step Length (mm)	Individal predicted NBH Ctrl Trt	ypred_4	78.11	31.59	16.21	78.18	141.4	11644.64
HMM Medium State Step Length (mm)	Individal predicted NBH PCB Trt	ypred_5	93.12	31.41	31.37	93.1	154.7	11174.63
HMM Medium State Step Length (mm)	Residual Variance	var	970.6	88.33	812.5	965.1	1159	11192.9
HMM Medium State Step Length (mm)	Batch Variance	var.a	6.91	15.12	0.01	0.82	52.47	11250
HMM Medium State Step Length (mm)	Assay Time Covariate	betta_mfn	1.15	2.04	-2.85	1.15	5.18	11042.82
HMM Medium State Step Length Variation	Overall mean	mean	24.28	1.1	22.13	24.28	26.44	6359.59
HMM Medium State Step Length Variation	SCO Ctrl	trt1	24.28	1.1	22.13	24.28	26.44	6359.59
HMM Medium State Step Length Variation	SCO Hg	trt2	22.26	1.54	19.24	22.26	25.26	5973.37
HMM Medium State Step Length Variation	SCO PCB	trt3	22.12	1.19	19.79	22.12	24.44	5730.98
HMM Medium State Step Length Variation	NBH Ctrl	trt4	20.89	1.6	17.79	20.89	24.05	6000
HMM Medium State Step Length Variation	NBH PCB	trt5	24.87	1.08	22.75	24.87	26.99	6000
HMM Medium State Step Length Variation	SCO Hg Trt Effect	trt.eff[2]	-2.02	1.89	-5.73	-2.02	1.69	6301.52
HMM Medium State Step Length Variation	SCO PCB Trt Effect	trt.eff[3]	-2.16	1.6	-5.29	-2.16	0.98	5790.99
HMM Medium State Step Length Variation	NBH SCO Trt Effect	trt.eff[4]	-3.39	1.93	-7.19	-3.39	0.41	6000
HMM Medium State Step Length Variation	NBH PCB Trt Effect	trt.eff[5]	0.59	1.53	-2.41	0.6	3.58	6594.08
HMM Medium State Step Length Variation	P-value SCO Ctrl vs SCO Hg Trt	pvaltrt2_1	0.14	0.35	0	0	1	5983.38
HMM Medium State Step Length Variation	P-value SCO Ctrl vs SCO PCB Trt	pvaltrt3_1	0.09	0.29	0	0	1	6000
HMM Medium State Step Length Variation	P-value SCO Hg fed vs SCO PCB Trt	pvaltrt3_2	0.47	0.5	0	0	1	6000
HMM Medium State Step Length Variation	P-value SCO PCB vs NBH PCB Trt	pvaltrt3_5	0.04	0.2	0	0	1	6000
HMM Medium State Step Length Variation	P-value NBH Ctrl vs SCO Ctrl Trt	pvaltrt4_1	0.04	0.2	0	0	1	5770.1
HMM Medium State Step Length Variation	P-value NBH Ctrl vs NBH PCB Trt	pvaltrt5_4	0.98	0.14	1	1	1	5440.53
HMM Medium State Step Length Variation	Individal predicted SCO Ctrl Trt	ypred_1	24.26	8.86	6.87	24.28	41.6	5731.23
HMM Medium State Step Length Variation	Individal predicted SCO Hg Trt	ypred_2	22.24	8.97	4.65	22.21	39.88	6000
HMM Medium State Step Length Variation	Individal predicted SCO PCB Trt	ypred_3	22.1	8.87	4.76	22.1	39.5	6615.51
HMM Medium State Step Length Variation	Individal predicted NBH Ctrl Trt	ypred_4	20.94	8.97	3.46	20.91	38.54	6316.05
HMM Medium State Step Length Variation	Individal predicted NBH PCB Trt	ypred_5	24.8	8.88	7.26	24.79	41.95	6000
HMM Medium State Step Length Variation	Residual Variance	var	77.66	7.06	64.92	77.25	92.61	5782.31
HMM Medium State Step Length Variation	Batch Variance	var.a	0.69	1.22	0.01	0.2	4.14	5670.58
HMM Medium State Step Length Variation	Assay Time Covariate	betta_mfn	0.46	0.58	-0.68	0.46	1.61	6133.71
HMM Medium State Turning Angle	Overall mean	mean	2.33	2.07	-1.74	2.34	6.38	9089.8
HMM Medium State Turning Angle	SCO Ctrl	trt1	2.33	2.07	-1.74	2.34	6.38	9089.8
HMM Medium State Turning Angle	SCO Hg	trt2	-3.25	2.91	-8.97	-3.25	2.46	9281.13
HMM Medium State Turning Angle	SCO PCB	trt3	-0.78	2.24	-5.18	-0.78	3.6	9000
HMM Medium State Turning Angle	NBH Ctrl	trt4	-5.14	3.02	-11.06	-5.14	0.76	8629.41
HMM Medium State Turning Angle	NBH PCB	trt5	2.08	2.04	-1.93	2.08	6.08	9000
HMM Medium State Turning Angle	SCO Hg Trt Effect	trt.eff[2]	-5.58	3.56	-12.59	-5.58	1.39	9000
HMM Medium State Turning Angle	SCO PCB Trt Effect	trt.eff[3]	-3.11	3.03	-9.08	-3.11	2.85	9609.68
HMM Medium State Turning Angle	NBH SCO Trt Effect	trt.eff[4]	-7.47	3.66	-14.64	-7.46	-0.3	8645.77
HMM Medium State Turning Angle	NBH PCB Trt Effect	trt.eff[5]	-0.25	2.89	-5.93	-0.25	5.41	8822.76
HMM Medium State Turning Angle	P-value SCO Ctrl vs SCO Hg Trt	pvaltrt2_1	0.06	0.23	0	0	1	9000
HMM Medium State Turning Angle	P-value SCO Ctrl vs SCO PCB Trt	pvaltrt3_1	0.15	0.36	0	0	1	10806.73
HMM Medium State Turning Angle	P-value SCO Hg fed vs SCO PCB Trt	pvaltrt3_2	0.75	0.43	0	1	1	9159.24
HMM Medium State Turning Angle	P-value SCO PCB vs NBH PCB Trt	pvaltrt3_5	0.17	0.38	0	0	1	8838.63
HMM Medium State Turning Angle	P-value NBH Ctrl vs SCO Ctrl Trt	pvaltrt4_1	0.02	0.14	0	0	0	8866.42
HMM Medium State Turning Angle	P-value NBH Ctrl vs NBH PCB Trt	pvaltrt5_4	0.98	0.15	1	1	1	9190.49
HMM Medium State Turning Angle	Individal predicted SCO Ctrl Trt	ypred_1	2.27	16.83	-31.06	2.3	35.14	9294.96
HMM Medium State Turning Angle	Individal predicted SCO Hg Trt	ypred_2	-3.3	16.97	-36.5	-3.32	30.15	8605.9
HMM Medium State Turning Angle	Individal predicted SCO PCB Trt	ypred_3	-0.8	16.89	-34.15	-0.84	32.4	9000
HMM Medium State Turning Angle	Individal predicted NBH Ctrl Trt	ypred_4	-5.17	16.96	-38.28	-5.17	28.11	9060.37
HMM Medium State Turning Angle	Individal predicted NBH PCB Trt	ypred_5	2.05	16.84	-31.05	2.07	35.07	9360.93
HMM Medium State Turning Angle	Residual Variance	var	279.6	25.34	234.3	278.2	333.8	9314.9
HMM Medium State Turning Angle	Batch Variance	var.a	1.22	2.57	0.01	0.25	8.69	9000
HMM Medium State Turning Angle	Assay Time Covariate	betta_mfn	-0.56	1.08	-2.68	-0.56	1.57	9000
HMM Medium State Turning Angle Variation	Overall mean	mean	49.99	2.95	44.22	50	55.74	10500
HMM Medium State Turning Angle Variation	SCO Ctrl	trt1	49.99	2.95	44.22	50	55.74	10500
HMM Medium State Turning Angle Variation	SCO Hg	trt2	63.35	4.12	55.26	63.35	71.44	11014.72
HMM Medium State Turning Angle Variation	SCO PCB	trt3	57.91	3.17	51.69	57.92	64.12	10500
HMM Medium State Turning Angle Variation	NBH Ctrl	trt4	58.56	4.28	50.14	58.56	66.95	10285.01
HMM Medium State Turning Angle Variation	NBH PCB	trt5	54.95	2.9	49.26	54.95	60.65	10327.43
HMM Medium State Turning Angle Variation	SCO Hg Trt Effect	trt.eff[2]	13.36	5.05	3.42	13.36	23.24	10610.29
HMM Medium State Turning Angle Variation	SCO PCB Trt Effect	trt.eff[3]	7.92	4.29	-0.46	7.92	16.35	11187.05
HMM Medium State Turning Angle Variation	NBH SCO Trt Effect	trt.eff[4]	8.57	5.19	-1.6	8.57	18.79	10184.76
HMM Medium State Turning Angle Variation	NBH PCB Trt Effect	trt.eff[5]	4.96	4.1	-3.08	4.97	12.99	10560.73
HMM Medium State Turning Angle Variation	P-value SCO Ctrl vs SCO Hg Trt	pvaltrt2_1	1	0.06	1	1	1	9534.94
HMM Medium State Turning Angle Variation	P-value SCO Ctrl vs SCO PCB Trt	pvaltrt3_1	0.97	0.18	0.32	1	1	10323.9
HMM Medium State Turning Angle Variation	P-value SCO Hg fed vs SCO PCB Trt	pvaltrt3_2	0.15	0.35	0	0	1	10316.7
HMM Medium State Turning Angle Variation	P-value SCO PCB vs NBH PCB Trt	pvaltrt3_5	0.76	0.43	0	1	1	10281.77
HMM Medium State Turning Angle Variation	P-value NBH Ctrl vs SCO Ctrl Trt	pvaltrt4_1	0.95	0.22	0	1	1	10380.96
HMM Medium State Turning Angle Variation	P-value NBH Ctrl vs NBH PCB Trt	pvaltrt5_4	0.24	0.43	0	0	1	10205.28
HMM Medium State Turning Angle Variation	Individal predicted SCO Ctrl Trt	ypred_1	49.93	23.81	3.41	49.94	96.28	11032.22
HMM Medium State Turning Angle Variation	Individal predicted SCO Hg Trt	ypred_2	63.29	24.03	16.19	63.21	110.6	10408.14
HMM Medium State Turning Angle Variation	Individal predicted SCO PCB Trt	ypred_3	57.9	23.9	10.93	57.83	104.8	10500
HMM Medium State Turning Angle Variation	Individal predicted NBH Ctrl Trt	ypred_4	58.53	24.01	10.9	58.51	105.5	10609.04
HMM Medium State Turning Angle Variation	Individal predicted NBH PCB Trt	ypred_5	54.95	23.86	7.89	54.99	101.8	10949.28
HMM Medium State Turning Angle Variation	Residual Variance	var	560.7	50.95	469.5	557.6	669.4	10217.93
HMM Medium State Turning Angle Variation	Batch Variance	var.a	3.46	7.65	0.01	0.5	25.89	10831.28
HMM Medium State Turning Angle Variation	Assay Time Covariate	betta_mfn	0.88	1.55	-2.15	0.88	3.92	10500
HMM Medium State Count	Overall mean	mean	144.7	0.61	143.5	144.7	145.9	4002
HMM Medium State Count	SCO Ctrl	trt1	144.7	0.61	143.5	144.7	145.9	4002
HMM Medium State Count	SCO Hg	trt2	145.7	0.85	144	145.7	147.3	4332.16
HMM Medium State Count	SCO PCB	trt3	146.3	0.66	145	146.3	147.6	4119.7
HMM Medium State Count	NBH Ctrl	trt4	146.4	0.88	144.6	146.4	148.1	3907.8
HMM Medium State Count	NBH PCB	trt5	145.4	0.6	144.2	145.4	146.6	3894.95
HMM Medium State Count	SCO Hg Trt Effect	trt.eff[2]	0.95	1.04	-1.1	0.95	2.98	4148.41
HMM Medium State Count	SCO PCB Trt Effect	trt.eff[3]	1.63	0.88	-0.1	1.63	3.35	4217.25
HMM Medium State Count	NBH SCO Trt Effect	trt.eff[4]	1.67	1.07	-0.43	1.67	3.78	3875.67
HMM Medium State Count	NBH PCB Trt Effect	trt.eff[5]	0.73	0.84	-0.92	0.73	2.37	3875.97
HMM Medium State Count	P-value SCO Ctrl vs SCO Hg Trt	pvaltrt2_1	0.82	0.38	0	1	1	3869.87
HMM Medium State Count	P-value SCO Ctrl vs SCO PCB Trt	pvaltrt3_1	0.97	0.18	0	1	1	4002
HMM Medium State Count	P-value SCO Hg fed vs SCO PCB Trt	pvaltrt3_2	0.74	0.44	0	1	1.01	3879.36
HMM Medium State Count	P-value SCO PCB vs NBH PCB Trt	pvaltrt3_5	0.85	0.36	0	1	1	3661.26
HMM Medium State Count	P-value NBH Ctrl vs SCO Ctrl Trt	pvaltrt4_1	0.94	0.23	0	1	1	4421.91
HMM Medium State Count	P-value NBH Ctrl vs NBH PCB Trt	pvaltrt5_4	0.19	0.39	0	0	1	4239.4
HMM Medium State Count	Individal predicted SCO Ctrl Trt	ypred_1	144.7	4.87	135.1	144.7	154.3	4026.47
HMM Medium State Count	Individal predicted SCO Hg Trt	ypred_2	145.7	4.93	136	145.7	155.3	4002
HMM Medium State Count	Individal predicted SCO PCB Trt	ypred_3	146.3	4.87	136.8	146.3	155.9	4062.57
HMM Medium State Count	Individal predicted NBH Ctrl Trt	ypred_4	146.4	4.95	136.6	146.4	156.1	4116.88
HMM Medium State Count	Individal predicted NBH PCB Trt	ypred_5	145.4	4.87	135.8	145.4	155	3654.81
HMM Medium State Count	Residual Variance	var	23.44	2.16	19.6	23.32	28.01	4060.85
HMM Medium State Count	Batch Variance	var.a	0.42	0.59	0.01	0.18	2.08	4141.19
HMM Medium State Count	Assay Time Covariate	betta_mfn	-0.26	0.33	-0.92	-0.26	0.39	4252.62
HMM Fast State Step Length (mm)	Overall mean	mean	184.4	5.68	173.2	184.4	195.5	16500
HMM Fast State Step Length (mm)	SCO Ctrl	trt1	184.4	5.68	173.2	184.4	195.5	16500
HMM Fast State Step Length (mm)	SCO Hg	trt2	170.9	7.96	155.3	170.9	186.5	16778.03
HMM Fast State Step Length (mm)	SCO PCB	trt3	181.4	6.15	169.3	181.4	193.5	16500
HMM Fast State Step Length (mm)	NBH Ctrl	trt4	174.5	8.4	158	174.5	191	16150.56
HMM Fast State Step Length (mm)	NBH PCB	trt5	188.5	5.6	177.5	188.5	199.5	16976.89
HMM Fast State Step Length (mm)	SCO Hg Trt Effect	trt.eff[2]	-13.45	9.79	-32.63	-13.47	5.75	16457.64
HMM Fast State Step Length (mm)	SCO PCB Trt Effect	trt.eff[3]	-2.94	8.31	-19.27	-2.93	13.37	16500
HMM Fast State Step Length (mm)	NBH SCO Trt Effect	trt.eff[4]	-9.85	10.12	-29.74	-9.84	10.08	17665.82
HMM Fast State Step Length (mm)	NBH PCB Trt Effect	trt.eff[5]	4.13	7.9	-11.41	4.13	19.63	17649.68
HMM Fast State Step Length (mm)	P-value SCO Ctrl vs SCO Hg Trt	pvaltrt2_1	0.09	0.28	0	0	1	16780.45
HMM Fast State Step Length (mm)	P-value SCO Ctrl vs SCO PCB Trt	pvaltrt3_1	0.36	0.48	0	0	1	16562.71
HMM Fast State Step Length (mm)	P-value SCO Hg fed vs SCO PCB Trt	pvaltrt3_2	0.85	0.35	0	1	1	17295.58
HMM Fast State Step Length (mm)	P-value SCO PCB vs NBH PCB Trt	pvaltrt3_5	0.2	0.4	0	0	1	16235.61
HMM Fast State Step Length (mm)	P-value NBH Ctrl vs SCO Ctrl Trt	pvaltrt4_1	0.16	0.37	0	0	1	16226.59
HMM Fast State Step Length (mm)	P-value NBH Ctrl vs NBH PCB Trt	pvaltrt5_4	0.92	0.27	0	1	1	16267.72
HMM Fast State Step Length (mm)	Individal predicted SCO Ctrl Trt	ypred_1	184.5	46.02	94.37	184.6	274.5	16500
HMM Fast State Step Length (mm)	Individal predicted SCO Hg Trt	ypred_2	171	46.33	80.12	171	261.7	16500
HMM Fast State Step Length (mm)	Individal predicted SCO PCB Trt	ypred_3	181.4	46.07	91.53	181.3	271.7	16780.25
HMM Fast State Step Length (mm)	Individal predicted NBH Ctrl Trt	ypred_4	174.4	46.32	83.62	174.4	265.3	16500
HMM Fast State Step Length (mm)	Individal predicted NBH PCB Trt	ypred_5	188.5	46.03	98.02	188.5	278.7	16500
HMM Fast State Step Length (mm)	Residual Variance	var	2085	189.5	1747	2074	2488	16328.73
HMM Fast State Step Length (mm)	Batch Variance	var.a	11.7	28.85	0.01	0.99	94.9	16169.63
HMM Fast State Step Length (mm)	Assay Time Covariate	betta_mfn	-0.33	2.99	-6.17	-0.34	5.56	16591.21
HMM Fast State Step Length Variation	Overall mean	mean	30.04	1.06	27.97	30.04	32.11	4002
HMM Fast State Step Length Variation	SCO Ctrl	trt1	30.04	1.06	27.97	30.04	32.11	4002
HMM Fast State Step Length Variation	SCO Hg	trt2	27.26	1.47	24.38	27.26	30.15	3802.88
HMM Fast State Step Length Variation	SCO PCB	trt3	30.7	1.14	28.46	30.7	32.95	4026.44
HMM Fast State Step Length Variation	NBH Ctrl	trt4	27.84	1.55	24.8	27.83	30.87	4002
HMM Fast State Step Length Variation	NBH PCB	trt5	30.99	1.04	28.95	30.99	33.04	4002
HMM Fast State Step Length Variation	SCO Hg Trt Effect	trt.eff[2]	-2.77	1.8	-6.33	-2.78	0.74	4702.73
HMM Fast State Step Length Variation	SCO PCB Trt Effect	trt.eff[3]	0.67	1.53	-2.33	0.67	3.69	4215.37
HMM Fast State Step Length Variation	NBH SCO Trt Effect	trt.eff[4]	-2.2	1.87	-5.84	-2.21	1.48	4002
HMM Fast State Step Length Variation	NBH PCB Trt Effect	trt.eff[5]	0.95	1.47	-1.94	0.96	3.82	4139.55
HMM Fast State Step Length Variation	P-value SCO Ctrl vs SCO Hg Trt	pvaltrt2_1	0.06	0.24	0	0	1	3994.78
HMM Fast State Step Length Variation	P-value SCO Ctrl vs SCO PCB Trt	pvaltrt3_1	0.67	0.47	0	1	1.01	4205.35
HMM Fast State Step Length Variation	P-value SCO Hg fed vs SCO PCB Trt	pvaltrt3_2	0.97	0.17	0.63	1	1	3613.84
HMM Fast State Step Length Variation	P-value SCO PCB vs NBH PCB Trt	pvaltrt3_5	0.43	0.49	0	0	1	4316.46
HMM Fast State Step Length Variation	P-value NBH Ctrl vs SCO Ctrl Trt	pvaltrt4_1	0.12	0.32	0	0	1	4002
HMM Fast State Step Length Variation	P-value NBH Ctrl vs NBH PCB Trt	pvaltrt5_4	0.96	0.21	0	1	1	4002
HMM Fast State Step Length Variation	Individal predicted SCO Ctrl Trt	ypred_1	30.07	8.5	13.23	30.07	46.7	4067.1
HMM Fast State Step Length Variation	Individal predicted SCO Hg Trt	ypred_2	27.29	8.52	10.66	27.23	44.1	4037.49
HMM Fast State Step Length Variation	Individal predicted SCO PCB Trt	ypred_3	30.65	8.54	13.85	30.71	47.4	3875.86
HMM Fast State Step Length Variation	Individal predicted NBH Ctrl Trt	ypred_4	27.75	8.54	10.98	27.75	44.55	4002
HMM Fast State Step Length Variation	Individal predicted NBH PCB Trt	ypred_5	30.94	8.47	14.36	30.93	47.7	4002
HMM Fast State Step Length Variation	Residual Variance	var	70.85	6.47	59.37	70.4	84.75	4002
HMM Fast State Step Length Variation	Batch Variance	var.a	0.63	1.12	0.01	0.18	3.88	4002
HMM Fast State Step Length Variation	Assay Time Covariate	betta_mfn	0.3	0.56	-0.8	0.3	1.4	3767.55
HMM Fast State Turning Angle	Overall mean	mean	-0.04	0.52	-1.06	-0.04	0.97	4002
HMM Fast State Turning Angle	SCO Ctrl	trt1	-0.04	0.52	-1.06	-0.04	0.97	4002
HMM Fast State Turning Angle	SCO Hg	trt2	0.26	0.73	-1.19	0.26	1.68	4214.14
HMM Fast State Turning Angle	SCO PCB	trt3	-0.99	0.56	-2.09	-0.99	0.11	4160.69
HMM Fast State Turning Angle	NBH Ctrl	trt4	-0.35	0.76	-1.85	-0.35	1.14	4002
HMM Fast State Turning Angle	NBH PCB	trt5	-0.05	0.51	-1.05	-0.05	0.95	4002
HMM Fast State Turning Angle	SCO Hg Trt Effect	trt.eff[2]	0.29	0.89	-1.45	0.29	2.04	4207.03
HMM Fast State Turning Angle	SCO PCB Trt Effect	trt.eff[3]	-0.95	0.75	-2.44	-0.95	0.53	4231.84
HMM Fast State Turning Angle	NBH SCO Trt Effect	trt.eff[4]	-0.31	0.92	-2.1	-0.31	1.47	4002
HMM Fast State Turning Angle	NBH PCB Trt Effect	trt.eff[5]	-0.01	0.72	-1.42	-0.01	1.39	4023.79
HMM Fast State Turning Angle	P-value SCO Ctrl vs SCO Hg Trt	pvaltrt2_1	0.63	0.48	0	1	1	4002
HMM Fast State Turning Angle	P-value SCO Ctrl vs SCO PCB Trt	pvaltrt3_1	0.1	0.31	0	0	1	4134.22
HMM Fast State Turning Angle	P-value SCO Hg fed vs SCO PCB Trt	pvaltrt3_2	0.09	0.28	0	0	1	3887.34
HMM Fast State Turning Angle	P-value SCO PCB vs NBH PCB Trt	pvaltrt3_5	0.1	0.3	0	0	1	4002
HMM Fast State Turning Angle	P-value NBH Ctrl vs SCO Ctrl Trt	pvaltrt4_1	0.37	0.48	0	0	1	3868.03
HMM Fast State Turning Angle	P-value NBH Ctrl vs NBH PCB Trt	pvaltrt5_4	0.63	0.48	0	1	1	3841.39
HMM Fast State Turning Angle	Individal predicted SCO Ctrl Trt	ypred_1	-0.03	4.17	-8.23	-0.02	8.12	4414.05
HMM Fast State Turning Angle	Individal predicted SCO Hg Trt	ypred_2	0.28	4.17	-7.93	0.28	8.49	4143.16
HMM Fast State Turning Angle	Individal predicted SCO PCB Trt	ypred_3	-0.97	4.18	-9.18	-0.96	7.23	3894.7
HMM Fast State Turning Angle	Individal predicted NBH Ctrl Trt	ypred_4	-0.36	4.24	-8.69	-0.36	7.9	4002
HMM Fast State Turning Angle	Individal predicted NBH PCB Trt	ypred_5	-0.06	4.14	-8.17	-0.06	8.03	3945.83
HMM Fast State Turning Angle	Residual Variance	var	17.11	1.56	14.31	17.03	20.43	4024.88
HMM Fast State Turning Angle	Batch Variance	var.a	0.2	0.28	0.01	0.09	1.02	4206.18
HMM Fast State Turning Angle	Assay Time Covariate	betta_mfn	0.54	0.28	0	0.54	1.09	3909.48
HMM Fast State Turning Angle Variation	Overall mean	mean	133	1.73	129.6	133	136.4	6000
HMM Fast State Turning Angle Variation	SCO Ctrl	trt1	133	1.73	129.6	133	136.4	6000
HMM Fast State Turning Angle Variation	SCO Hg	trt2	132.5	2.38	127.8	132.5	137.2	5852.4
HMM Fast State Turning Angle Variation	SCO PCB	trt3	134.4	1.87	130.8	134.4	138.1	6392.41
HMM Fast State Turning Angle Variation	NBH Ctrl	trt4	129.7	2.5	124.8	129.7	134.6	5917.76
HMM Fast State Turning Angle Variation	NBH PCB	trt5	133.4	1.71	130	133.3	136.7	5844.99
HMM Fast State Turning Angle Variation	SCO Hg Trt Effect	trt.eff[2]	-0.5	2.86	-6.05	-0.51	5.1	6000
HMM Fast State Turning Angle Variation	SCO PCB Trt Effect	trt.eff[3]	1.43	2.41	-3.34	1.44	6.15	6218.62
HMM Fast State Turning Angle Variation	NBH SCO Trt Effect	trt.eff[4]	-3.27	2.95	-9.08	-3.27	2.53	5836.9
HMM Fast State Turning Angle Variation	NBH PCB Trt Effect	trt.eff[5]	0.35	2.28	-4.15	0.35	4.81	6328.27
HMM Fast State Turning Angle Variation	P-value SCO Ctrl vs SCO Hg Trt	pvaltrt2_1	0.43	0.49	0	0	1	5968.3
HMM Fast State Turning Angle Variation	P-value SCO Ctrl vs SCO PCB Trt	pvaltrt3_1	0.72	0.45	0	1	1	6000
HMM Fast State Turning Angle Variation	P-value SCO Hg fed vs SCO PCB Trt	pvaltrt3_2	0.75	0.44	0	1	1	6000
HMM Fast State Turning Angle Variation	P-value SCO PCB vs NBH PCB Trt	pvaltrt3_5	0.68	0.47	0	1	1	6324.54
HMM Fast State Turning Angle Variation	P-value NBH Ctrl vs SCO Ctrl Trt	pvaltrt4_1	0.13	0.34	0	0	1	5994.53
HMM Fast State Turning Angle Variation	P-value NBH Ctrl vs NBH PCB Trt	pvaltrt5_4	0.89	0.31	0	1	1	6183.11
HMM Fast State Turning Angle Variation	Individal predicted SCO Ctrl Trt	ypred_1	133.1	13.33	107.1	133.1	159.3	6000
HMM Fast State Turning Angle Variation	Individal predicted SCO Hg Trt	ypred_2	132.5	13.31	106.4	132.5	158.8	6000
HMM Fast State Turning Angle Variation	Individal predicted SCO PCB Trt	ypred_3	134.5	13.27	108.5	134.5	160.5	6139.02
HMM Fast State Turning Angle Variation	Individal predicted NBH Ctrl Trt	ypred_4	129.7	13.35	103.5	129.6	155.8	6748.01
HMM Fast State Turning Angle Variation	Individal predicted NBH PCB Trt	ypred_5	133.4	13.31	107.3	133.3	159.5	6000
HMM Fast State Turning Angle Variation	Residual Variance	var	173.1	16.9	142.9	172.1	208.9	5821.15
HMM Fast State Turning Angle Variation	Batch Variance	var.a	9.41	9.42	0.02	7.2	32.87	5671.42
HMM Fast State Turning Angle Variation	Assay Time Covariate	betta_mfn	-0.41	1.02	-2.42	-0.42	1.58	5971.99
HMM Fast State Count	Overall mean	mean	1883	90.57	1706	1883	2061	21794.43
HMM Fast State Count	SCO Ctrl	trt1	1883	90.57	1706	1883	2061	21794.43
HMM Fast State Count	SCO Hg	trt2	1628	127.8	1377	1628	1879	22852.82
HMM Fast State Count	SCO PCB	trt3	2074	99.21	1879	2074	2269	22500
HMM Fast State Count	NBH Ctrl	trt4	1707	135.1	1441	1707	1971	22235.15
HMM Fast State Count	NBH PCB	trt5	1853	90.63	1675	1853	2031	22500
HMM Fast State Count	SCO Hg Trt Effect	trt.eff[2]	-255.2	154.2	-557	-255.2	46.95	22440.17
HMM Fast State Count	SCO PCB Trt Effect	trt.eff[3]	191	131.4	-66.24	191.1	448.4	22500
HMM Fast State Count	NBH SCO Trt Effect	trt.eff[4]	-176.1	160.7	-490	-175.9	139.2	22158.67
HMM Fast State Count	NBH PCB Trt Effect	trt.eff[5]	-30.13	124.8	-274.8	-30.06	214.9	22500
HMM Fast State Count	P-value SCO Ctrl vs SCO Hg Trt	pvaltrt2_1	0.05	0.22	0	0	1	22494.68
HMM Fast State Count	P-value SCO Ctrl vs SCO PCB Trt	pvaltrt3_1	0.93	0.26	0	1	1	22500
HMM Fast State Count	P-value SCO Hg fed vs SCO PCB Trt	pvaltrt3_2	1	0.05	1	1	1	19435.07
HMM Fast State Count	P-value SCO PCB vs NBH PCB Trt	pvaltrt3_5	0.95	0.21	0	1	1	22500
HMM Fast State Count	P-value NBH Ctrl vs SCO Ctrl Trt	pvaltrt4_1	0.14	0.34	0	0	1	22141.41
HMM Fast State Count	P-value NBH Ctrl vs NBH PCB Trt	pvaltrt5_4	0.82	0.39	0	1	1	22766.76
HMM Fast State Count	Individal predicted SCO Ctrl Trt	ypred_1	1883	736.7	435.2	1885	3327	22500
HMM Fast State Count	Individal predicted SCO Hg Trt	ypred_2	1627	741.6	169.7	1630	3085	22083.07
HMM Fast State Count	Individal predicted SCO PCB Trt	ypred_3	2074	738.2	630.9	2066	3524	22074.7
HMM Fast State Count	Individal predicted NBH Ctrl Trt	ypred_4	1705	743.9	246.8	1704	3166	22500
HMM Fast State Count	Individal predicted NBH PCB Trt	ypred_5	1853	737.4	417.4	1847	3299	22253.91
HMM Fast State Count	Residual Variance	var	534700	50190	444300	532100	640800	21936.82
HMM Fast State Count	Batch Variance	var.a	9455	19490	0.02	49.28	67860	20882
HMM Fast State Count	Assay Time Covariate	betta_mfn	137.4	45.48	45.94	138.1	224.7	22139.14
HMM Slow -> Slow Transition Probabilities	Overall mean	mean	126.5	2.33	121.9	126.6	131.1	9256.85
HMM Slow -> Slow Transition Probabilities	SCO Ctrl	trt1	126.5	2.33	121.9	126.6	131.1	9256.85
HMM Slow -> Slow Transition Probabilities	SCO Hg	trt2	130.4	2.95	124.5	130.4	136.2	9000
HMM Slow -> Slow Transition Probabilities	SCO PCB	trt3	122.5	2.47	117.6	122.5	127.3	9000
HMM Slow -> Slow Transition Probabilities	NBH Ctrl	trt4	136.2	3.1	130.1	136.2	142.2	9000
HMM Slow -> Slow Transition Probabilities	NBH PCB	trt5	127	2.32	122.4	127	131.5	8342.36
HMM Slow -> Slow Transition Probabilities	SCO Hg Trt Effect	trt.eff[2]	3.83	3.27	-2.59	3.82	10.23	9269.1
HMM Slow -> Slow Transition Probabilities	SCO PCB Trt Effect	trt.eff[3]	-4.04	2.78	-9.49	-4.04	1.43	9000
HMM Slow -> Slow Transition Probabilities	NBH SCO Trt Effect	trt.eff[4]	9.61	3.44	2.85	9.6	16.38	9000
HMM Slow -> Slow Transition Probabilities	NBH PCB Trt Effect	trt.eff[5]	0.48	2.62	-4.66	0.47	5.59	8719.65
HMM Slow -> Slow Transition Probabilities	P-value SCO Ctrl vs SCO Hg Trt	pvaltrt2_1	0.88	0.32	0	1	1	9000
HMM Slow -> Slow Transition Probabilities	P-value SCO Ctrl vs SCO PCB Trt	pvaltrt3_1	0.07	0.26	0	0	1	9223.5
HMM Slow -> Slow Transition Probabilities	P-value SCO Hg fed vs SCO PCB Trt	pvaltrt3_2	0.01	0.1	0	0	0	8548.77
HMM Slow -> Slow Transition Probabilities	P-value SCO PCB vs NBH PCB Trt	pvaltrt3_5	0.05	0.22	0	0	1	9563.04
HMM Slow -> Slow Transition Probabilities	P-value NBH Ctrl vs SCO Ctrl Trt	pvaltrt4_1	1	0.05	1	1	1	9000
HMM Slow -> Slow Transition Probabilities	P-value NBH Ctrl vs NBH PCB Trt	pvaltrt5_4	0	0.06	0	0	0	9000
HMM Slow -> Slow Transition Probabilities	Individal predicted SCO Ctrl Trt	ypred_1	126.5	15.17	96.57	126.5	156	9000
HMM Slow -> Slow Transition Probabilities	Individal predicted SCO Hg Trt	ypred_2	130.4	15.33	100.4	130.4	160.6	9430.56
HMM Slow -> Slow Transition Probabilities	Individal predicted SCO PCB Trt	ypred_3	122.4	15.26	92.66	122.4	152.3	9347.63
HMM Slow -> Slow Transition Probabilities	Individal predicted NBH Ctrl Trt	ypred_4	136.2	15.35	106.1	136.2	166.5	9321.2
HMM Slow -> Slow Transition Probabilities	Individal predicted NBH PCB Trt	ypred_5	127.1	15.16	97.18	127.1	156.9	9000
HMM Slow -> Slow Transition Probabilities	Residual Variance	var	226.6	21.98	187.4	225.3	273.4	8644.43
HMM Slow -> Slow Transition Probabilities	Batch Variance	var.a	54.13	25.98	16.37	49.7	116.9	8704.15
HMM Slow -> Slow Transition Probabilities	Assay Time Covariate	betta_mfn	-2.58	1.68	-5.87	-2.59	0.76	9565.89
HMM Medium -> Slow Transition Probabilities	Overall mean	mean	53.39	3.83	45.81	53.41	60.85	63952.54
HMM Medium -> Slow Transition Probabilities	SCO Ctrl	trt1	53.39	3.83	45.81	53.41	60.85	63952.54
HMM Medium -> Slow Transition Probabilities	SCO Hg	trt2	61.87	5.09	51.9	61.86	71.87	64500
HMM Medium -> Slow Transition Probabilities	SCO PCB	trt3	55.56	4.15	47.33	55.59	63.62	63223.32
HMM Medium -> Slow Transition Probabilities	NBH Ctrl	trt4	74.97	5.29	64.56	74.97	85.33	63351.82
HMM Medium -> Slow Transition Probabilities	NBH PCB	trt5	57.63	3.82	50.03	57.67	65.02	64313.86
HMM Medium -> Slow Transition Probabilities	SCO Hg Trt Effect	trt.eff[2]	8.48	5.97	-3.26	8.48	20.16	64062.87
HMM Medium -> Slow Transition Probabilities	SCO PCB Trt Effect	trt.eff[3]	2.17	5.05	-7.73	2.16	12.1	63674.95
HMM Medium -> Slow Transition Probabilities	NBH SCO Trt Effect	trt.eff[4]	21.57	6.15	9.5	21.58	33.64	62612.37
HMM Medium -> Slow Transition Probabilities	NBH PCB Trt Effect	trt.eff[5]	4.24	4.78	-5.11	4.24	13.62	64500
HMM Medium -> Slow Transition Probabilities	P-value SCO Ctrl vs SCO Hg Trt	pvaltrt2_1	0.92	0.27	0	1	1	65724.51
HMM Medium -> Slow Transition Probabilities	P-value SCO Ctrl vs SCO PCB Trt	pvaltrt3_1	0.67	0.47	0	1	1	63562.3
HMM Medium -> Slow Transition Probabilities	P-value SCO Hg fed vs SCO PCB Trt	pvaltrt3_2	0.15	0.36	0	0	1	64500
HMM Medium -> Slow Transition Probabilities	P-value SCO PCB vs NBH PCB Trt	pvaltrt3_5	0.34	0.47	0	0	1	64033.14
HMM Medium -> Slow Transition Probabilities	P-value NBH Ctrl vs SCO Ctrl Trt	pvaltrt4_1	1	0.02	1	1	1	64500
HMM Medium -> Slow Transition Probabilities	P-value NBH Ctrl vs NBH PCB Trt	pvaltrt5_4	0	0.05	0	0	0	62651.52
HMM Medium -> Slow Transition Probabilities	Individal predicted SCO Ctrl Trt	ypred_1	53.37	27.7	-1.17	53.36	107.8	64500
HMM Medium -> Slow Transition Probabilities	Individal predicted SCO Hg Trt	ypred_2	61.81	27.92	6.98	61.84	116.5	63630.06
HMM Medium -> Slow Transition Probabilities	Individal predicted SCO PCB Trt	ypred_3	55.56	27.75	1.22	55.55	110	64500
HMM Medium -> Slow Transition Probabilities	Individal predicted NBH Ctrl Trt	ypred_4	74.93	27.95	20.15	74.94	129.8	62769.77
HMM Medium -> Slow Transition Probabilities	Individal predicted NBH PCB Trt	ypred_5	57.65	27.75	3.16	57.64	112.1	64081.55
HMM Medium -> Slow Transition Probabilities	Residual Variance	var	754.1	76.98	618.4	748.9	919.1	63557.12
HMM Medium -> Slow Transition Probabilities	Batch Variance	var.a	80.83	63.15	0.06	72.05	230.6	60988.32
HMM Medium -> Slow Transition Probabilities	Assay Time Covariate	betta_mfn	-4.96	2.43	-9.68	-4.99	-0.08	64500
HMM Slow -> Medium Transition Probabilities	Overall mean	mean	24.21	2.26	19.82	24.2	28.7	5431.7
HMM Slow -> Medium Transition Probabilities	SCO Ctrl	trt1	24.21	2.26	19.82	24.2	28.7	5431.7
HMM Slow -> Medium Transition Probabilities	SCO Hg	trt2	22.11	2.71	16.82	22.11	27.44	5250
HMM Slow -> Medium Transition Probabilities	SCO PCB	trt3	26.95	2.4	22.31	26.94	31.7	5154.12
HMM Slow -> Medium Transition Probabilities	NBH Ctrl	trt4	16.71	2.75	11.32	16.7	22.12	5009.56
HMM Slow -> Medium Transition Probabilities	NBH PCB	trt5	23.97	2.2	19.68	23.95	28.35	5831.43
HMM Slow -> Medium Transition Probabilities	SCO Hg Trt Effect	trt.eff[2]	-2.1	3.01	-8.02	-2.09	3.78	5411.95
HMM Slow -> Medium Transition Probabilities	SCO PCB Trt Effect	trt.eff[3]	2.74	2.54	-2.22	2.74	7.74	5077.19
HMM Slow -> Medium Transition Probabilities	NBH SCO Trt Effect	trt.eff[4]	-7.5	3.08	-13.58	-7.5	-1.48	5250
HMM Slow -> Medium Transition Probabilities	NBH PCB Trt Effect	trt.eff[5]	-0.24	2.38	-4.92	-0.22	4.42	5690.53
HMM Slow -> Medium Transition Probabilities	P-value SCO Ctrl vs SCO Hg Trt	pvaltrt2_1	0.24	0.43	0	0	1	5482.91
HMM Slow -> Medium Transition Probabilities	P-value SCO Ctrl vs SCO PCB Trt	pvaltrt3_1	0.86	0.35	0	1	1	5117.65
HMM Slow -> Medium Transition Probabilities	P-value SCO Hg fed vs SCO PCB Trt	pvaltrt3_2	0.94	0.23	0	1	1	5250
HMM Slow -> Medium Transition Probabilities	P-value SCO PCB vs NBH PCB Trt	pvaltrt3_5	0.88	0.32	0	1	1	5250
HMM Slow -> Medium Transition Probabilities	P-value NBH Ctrl vs SCO Ctrl Trt	pvaltrt4_1	0.01	0.08	0	0	0	4372.63
HMM Slow -> Medium Transition Probabilities	P-value NBH Ctrl vs NBH PCB Trt	pvaltrt5_4	0.99	0.09	1	1	1	4600.78
HMM Slow -> Medium Transition Probabilities	Individal predicted SCO Ctrl Trt	ypred_1	24.17	14.24	-3.97	24.16	52.28	5250
HMM Slow -> Medium Transition Probabilities	Individal predicted SCO Hg Trt	ypred_2	22.12	14.46	-6.44	22.11	50.72	5250
HMM Slow -> Medium Transition Probabilities	Individal predicted SCO PCB Trt	ypred_3	26.97	14.32	-1.2	26.94	54.47	4958.74
HMM Slow -> Medium Transition Probabilities	Individal predicted NBH Ctrl Trt	ypred_4	16.72	14.4	-11.68	16.7	45.38	5383.49
HMM Slow -> Medium Transition Probabilities	Individal predicted NBH PCB Trt	ypred_5	23.96	14.31	-4.45	23.96	52.21	5416.95
HMM Slow -> Medium Transition Probabilities	Residual Variance	var	155.7	26.55	103.1	156.7	206.4	5250
HMM Slow -> Medium Transition Probabilities	Batch Variance	var.a	41.89	21.73	10.57	38.24	93.58	5156.93
HMM Slow -> Medium Transition Probabilities	Assay Time Covariate	betta_mfn	2.69	1.56	-0.41	2.69	5.75	4999.09
HMM Medium -> Medium Transition Probabilities	Overall mean	mean	38.92	4.51	30.08	38.94	47.75	11447.51
HMM Medium -> Medium Transition Probabilities	SCO Ctrl	trt1	38.92	4.51	30.08	38.94	47.75	11447.51
HMM Medium -> Medium Transition Probabilities	SCO Hg	trt2	56.03	6.3	43.68	56.02	68.37	11250
HMM Medium -> Medium Transition Probabilities	SCO PCB	trt3	44.69	4.87	35.13	44.72	54.19	11056.48
HMM Medium -> Medium Transition Probabilities	NBH Ctrl	trt4	67.11	6.54	54.27	67.1	79.92	10467.09
HMM Medium -> Medium Transition Probabilities	NBH PCB	trt5	44.45	4.44	35.73	44.46	53.17	11078.1
HMM Medium -> Medium Transition Probabilities	SCO Hg Trt Effect	trt.eff[2]	17.11	7.69	2.04	17.1	32.16	11472.36
HMM Medium -> Medium Transition Probabilities	SCO PCB Trt Effect	trt.eff[3]	5.77	6.52	-7.05	5.77	18.58	11779.75
HMM Medium -> Medium Transition Probabilities	NBH SCO Trt Effect	trt.eff[4]	28.19	7.9	12.7	28.18	43.67	11189.05
HMM Medium -> Medium Transition Probabilities	NBH PCB Trt Effect	trt.eff[5]	5.53	6.21	-6.7	5.53	17.72	11250
HMM Medium -> Medium Transition Probabilities	P-value SCO Ctrl vs SCO Hg Trt	pvaltrt2_1	0.99	0.11	1	1	1	11019.35
HMM Medium -> Medium Transition Probabilities	P-value SCO Ctrl vs SCO PCB Trt	pvaltrt3_1	0.81	0.39	0	1	1	11250
HMM Medium -> Medium Transition Probabilities	P-value SCO Hg fed vs SCO PCB Trt	pvaltrt3_2	0.07	0.26	0	0	1	10119.52
HMM Medium -> Medium Transition Probabilities	P-value SCO PCB vs NBH PCB Trt	pvaltrt3_5	0.51	0.5	0	1	1	10899.44
HMM Medium -> Medium Transition Probabilities	P-value NBH Ctrl vs SCO Ctrl Trt	pvaltrt4_1	1	0.01	1	1	1	7500
HMM Medium -> Medium Transition Probabilities	P-value NBH Ctrl vs NBH PCB Trt	pvaltrt5_4	0	0.04	0	0	0	11250
HMM Medium -> Medium Transition Probabilities	Individal predicted SCO Ctrl Trt	ypred_1	38.83	36.12	-31.97	38.79	109.4	11552.29
HMM Medium -> Medium Transition Probabilities	Individal predicted SCO Hg Trt	ypred_2	55.95	36.53	-15.7	55.89	127.6	11147.65
HMM Medium -> Medium Transition Probabilities	Individal predicted SCO PCB Trt	ypred_3	44.76	36.24	-26.2	44.68	114.4	11047.27
HMM Medium -> Medium Transition Probabilities	Individal predicted NBH Ctrl Trt	ypred_4	67.05	36.47	-4.48	67.11	138.7	11717.42
HMM Medium -> Medium Transition Probabilities	Individal predicted NBH PCB Trt	ypred_5	44.48	36.23	-26.68	44.51	115.6	11078.06
HMM Medium -> Medium Transition Probabilities	Residual Variance	var	1291	119.2	1077	1284	1544	11250
HMM Medium -> Medium Transition Probabilities	Batch Variance	var.a	18.21	33.05	0.01	2.51	117.1	10563.46
HMM Medium -> Medium Transition Probabilities	Assay Time Covariate	betta_mfn	-6.94	2.42	-11.68	-6.95	-2.17	11073.81
HMM Fast -> Slow Transition Probabilities	Overall mean	mean	69.58	4.59	60.54	69.59	78.61	9000
HMM Fast -> Slow Transition Probabilities	SCO Ctrl	trt1	69.58	4.59	60.54	69.59	78.61	9000
HMM Fast -> Slow Transition Probabilities	SCO Hg	trt2	77.34	6.41	64.77	77.35	89.93	9000
HMM Fast -> Slow Transition Probabilities	SCO PCB	trt3	60.35	4.97	50.6	60.37	70.08	9000
HMM Fast -> Slow Transition Probabilities	NBH Ctrl	trt4	85.07	6.72	71.9	85.04	98.22	9154.05
HMM Fast -> Slow Transition Probabilities	NBH PCB	trt5	67.38	4.54	58.49	67.39	76.27	9052.56
HMM Fast -> Slow Transition Probabilities	SCO Hg Trt Effect	trt.eff[2]	7.76	7.87	-7.6	7.72	23.2	9273.92
HMM Fast -> Slow Transition Probabilities	SCO PCB Trt Effect	trt.eff[3]	-9.23	6.66	-22.4	-9.19	3.84	8784.53
HMM Fast -> Slow Transition Probabilities	NBH SCO Trt Effect	trt.eff[4]	15.49	8.09	-0.4	15.48	31.39	8468.72
HMM Fast -> Slow Transition Probabilities	NBH PCB Trt Effect	trt.eff[5]	-2.2	6.35	-14.72	-2.2	10.23	9000
HMM Fast -> Slow Transition Probabilities	P-value SCO Ctrl vs SCO Hg Trt	pvaltrt2_1	0.84	0.37	0	1	1	9157.31
HMM Fast -> Slow Transition Probabilities	P-value SCO Ctrl vs SCO PCB Trt	pvaltrt3_1	0.08	0.27	0	0	1	9000
HMM Fast -> Slow Transition Probabilities	P-value SCO Hg fed vs SCO PCB Trt	pvaltrt3_2	0.02	0.13	0	0	0	9000
HMM Fast -> Slow Transition Probabilities	P-value SCO PCB vs NBH PCB Trt	pvaltrt3_5	0.14	0.35	0	0	1	8764.41
HMM Fast -> Slow Transition Probabilities	P-value NBH Ctrl vs SCO Ctrl Trt	pvaltrt4_1	0.97	0.17	0	1	1	9000
HMM Fast -> Slow Transition Probabilities	P-value NBH Ctrl vs NBH PCB Trt	pvaltrt5_4	0.01	0.12	0	0	0	9000
HMM Fast -> Slow Transition Probabilities	Individal predicted SCO Ctrl Trt	ypred_1	69.79	37	-2.73	69.73	142.4	8818.38
HMM Fast -> Slow Transition Probabilities	Individal predicted SCO Hg Trt	ypred_2	77.48	37.03	5.97	77.5	150	8628.09
HMM Fast -> Slow Transition Probabilities	Individal predicted SCO PCB Trt	ypred_3	60.58	36.96	-11.45	60.57	132.6	9000
HMM Fast -> Slow Transition Probabilities	Individal predicted NBH Ctrl Trt	ypred_4	84.77	37.19	11.47	84.6	157.8	9167.22
HMM Fast -> Slow Transition Probabilities	Individal predicted NBH PCB Trt	ypred_5	67.37	37	-5.07	67.17	139.8	9198.4
HMM Fast -> Slow Transition Probabilities	Residual Variance	var	1342	123.1	1122	1337	1603	9000
HMM Fast -> Slow Transition Probabilities	Batch Variance	var.a	14.81	30.32	0.01	1.52	105.7	7962.78
HMM Fast -> Slow Transition Probabilities	Assay Time Covariate	betta_mfn	-2.52	2.44	-7.29	-2.53	2.32	8187.32
HMM Fast -> Medium Transition Probabilities	Overall mean	mean	32.5	1.26	30.05	32.49	34.98	9897.71
HMM Fast -> Medium Transition Probabilities	SCO Ctrl	trt1	32.5	1.26	30.05	32.49	34.98	9897.71
HMM Fast -> Medium Transition Probabilities	SCO Hg	trt2	34.68	1.67	31.4	34.68	37.95	9541.68
HMM Fast -> Medium Transition Probabilities	SCO PCB	trt3	33.62	1.34	31	33.61	36.27	8836.71
HMM Fast -> Medium Transition Probabilities	NBH Ctrl	trt4	34.56	1.75	31.12	34.57	37.97	8828.04
HMM Fast -> Medium Transition Probabilities	NBH PCB	trt5	32.77	1.25	30.34	32.76	35.26	10047.72
HMM Fast -> Medium Transition Probabilities	SCO Hg Trt Effect	trt.eff[2]	2.18	1.92	-1.56	2.17	5.94	9240.08
HMM Fast -> Medium Transition Probabilities	SCO PCB Trt Effect	trt.eff[3]	1.12	1.6	-2.01	1.12	4.24	8739.19
HMM Fast -> Medium Transition Probabilities	NBH SCO Trt Effect	trt.eff[4]	2.06	2	-1.85	2.06	6.01	9000
HMM Fast -> Medium Transition Probabilities	NBH PCB Trt Effect	trt.eff[5]	0.27	1.51	-2.67	0.27	3.23	9709.43
HMM Fast -> Medium Transition Probabilities	P-value SCO Ctrl vs SCO Hg Trt	pvaltrt2_1	0.87	0.33	0	1	1	9000
HMM Fast -> Medium Transition Probabilities	P-value SCO Ctrl vs SCO PCB Trt	pvaltrt3_1	0.76	0.43	0	1	1	9000
HMM Fast -> Medium Transition Probabilities	P-value SCO Hg fed vs SCO PCB Trt	pvaltrt3_2	0.29	0.46	0	0	1	8449.84
HMM Fast -> Medium Transition Probabilities	P-value SCO PCB vs NBH PCB Trt	pvaltrt3_5	0.7	0.46	0	1	1	9356.79
HMM Fast -> Medium Transition Probabilities	P-value NBH Ctrl vs SCO Ctrl Trt	pvaltrt4_1	0.85	0.36	0	1	1	9486.12
HMM Fast -> Medium Transition Probabilities	P-value NBH Ctrl vs NBH PCB Trt	pvaltrt5_4	0.18	0.39	0	0	1	8920.48
HMM Fast -> Medium Transition Probabilities	Individal predicted SCO Ctrl Trt	ypred_1	32.5	8.75	15.33	32.47	49.74	8978.78
HMM Fast -> Medium Transition Probabilities	Individal predicted SCO Hg Trt	ypred_2	34.66	8.81	17.36	34.67	51.9	8806.64
HMM Fast -> Medium Transition Probabilities	Individal predicted SCO PCB Trt	ypred_3	33.62	8.76	16.34	33.61	50.77	8501.38
HMM Fast -> Medium Transition Probabilities	Individal predicted NBH Ctrl Trt	ypred_4	34.58	8.87	17.17	34.55	52.03	9188.31
HMM Fast -> Medium Transition Probabilities	Individal predicted NBH PCB Trt	ypred_5	32.78	8.76	15.57	32.81	49.99	9377.45
HMM Fast -> Medium Transition Probabilities	Residual Variance	var	75	7.47	61.85	74.47	91.12	8635.19
HMM Fast -> Medium Transition Probabilities	Batch Variance	var.a	11.69	6.73	1.12	10.69	27.6	9583.55
HMM Fast -> Medium Transition Probabilities	Assay Time Covariate	betta_mfn	0.68	0.85	-1.02	0.69	2.34	9000
HMM Slow -> Fast Transition Probabilities	Overall mean	mean	15.1	0.84	13.47	15.1	16.76	6000
HMM Slow -> Fast Transition Probabilities	SCO Ctrl	trt1	15.1	0.84	13.47	15.1	16.76	6000
HMM Slow -> Fast Transition Probabilities	SCO Hg	trt2	13.75	1.15	11.5	13.75	15.99	6000
HMM Slow -> Fast Transition Probabilities	SCO PCB	trt3	17.29	0.9	15.53	17.29	19.07	5667.73
HMM Slow -> Fast Transition Probabilities	NBH Ctrl	trt4	11.14	1.21	8.77	11.14	13.5	6034.91
HMM Slow -> Fast Transition Probabilities	NBH PCB	trt5	14.98	0.83	13.36	14.98	16.62	6000
HMM Slow -> Fast Transition Probabilities	SCO Hg Trt Effect	trt.eff[2]	-1.36	1.37	-4.05	-1.36	1.33	6165.22
HMM Slow -> Fast Transition Probabilities	SCO PCB Trt Effect	trt.eff[3]	2.19	1.15	-0.08	2.19	4.46	6000
HMM Slow -> Fast Transition Probabilities	NBH SCO Trt Effect	trt.eff[4]	-3.97	1.44	-6.78	-3.97	-1.15	5759.97
HMM Slow -> Fast Transition Probabilities	NBH PCB Trt Effect	trt.eff[5]	-0.12	1.1	-2.29	-0.12	2.02	6000
HMM Slow -> Fast Transition Probabilities	P-value SCO Ctrl vs SCO Hg Trt	pvaltrt2_1	0.16	0.37	0	0	1	5860.66
HMM Slow -> Fast Transition Probabilities	P-value SCO Ctrl vs SCO PCB Trt	pvaltrt3_1	0.97	0.17	0	1	1	5359.88
HMM Slow -> Fast Transition Probabilities	P-value SCO Hg fed vs SCO PCB Trt	pvaltrt3_2	0.99	0.07	1	1	1	5755.42
HMM Slow -> Fast Transition Probabilities	P-value SCO PCB vs NBH PCB Trt	pvaltrt3_5	0.98	0.15	0.99	1	1	5851.77
HMM Slow -> Fast Transition Probabilities	P-value NBH Ctrl vs SCO Ctrl Trt	pvaltrt4_1	0	0.05	0	0	0	5229.1
HMM Slow -> Fast Transition Probabilities	P-value NBH Ctrl vs NBH PCB Trt	pvaltrt5_4	1	0.06	1	1	1	5255.3
HMM Slow -> Fast Transition Probabilities	Individal predicted SCO Ctrl Trt	ypred_1	15.1	6.4	2.56	15.1	27.57	5631.91
HMM Slow -> Fast Transition Probabilities	Individal predicted SCO Hg Trt	ypred_2	13.76	6.38	1.24	13.77	26.24	6224.04
HMM Slow -> Fast Transition Probabilities	Individal predicted SCO PCB Trt	ypred_3	17.32	6.39	4.79	17.34	29.88	6000
HMM Slow -> Fast Transition Probabilities	Individal predicted NBH Ctrl Trt	ypred_4	11.12	6.46	-1.58	11.12	23.78	6200.46
HMM Slow -> Fast Transition Probabilities	Individal predicted NBH PCB Trt	ypred_5	14.95	6.35	2.53	14.93	27.39	5612.3
HMM Slow -> Fast Transition Probabilities	Residual Variance	var	39.85	3.9	32.82	39.65	48.11	5870.25
HMM Slow -> Fast Transition Probabilities	Batch Variance	var.a	2.22	2.28	0.01	1.59	7.99	6000
HMM Slow -> Fast Transition Probabilities	Assay Time Covariate	betta_mfn	1.01	0.49	0.01	1.02	1.97	6211.18
HMM Medium -> Fast Transition Probabilities	Overall mean	mean	43.88	3.46	37.1	43.88	50.67	24095.86
HMM Medium -> Fast Transition Probabilities	SCO Ctrl	trt1	43.88	3.46	37.1	43.88	50.67	24095.86
HMM Medium -> Fast Transition Probabilities	SCO Hg	trt2	57.04	4.84	47.54	57.05	66.49	22500
HMM Medium -> Fast Transition Probabilities	SCO PCB	trt3	47.59	3.73	40.3	47.59	54.95	22500
HMM Medium -> Fast Transition Probabilities	NBH Ctrl	trt4	57.61	5.03	47.75	57.62	67.48	21966.61
HMM Medium -> Fast Transition Probabilities	NBH PCB	trt5	47.3	3.42	40.61	47.3	54.04	23302.29
HMM Medium -> Fast Transition Probabilities	SCO Hg Trt Effect	trt.eff[2]	13.16	5.84	1.74	13.16	24.6	22500
HMM Medium -> Fast Transition Probabilities	SCO PCB Trt Effect	trt.eff[3]	3.71	4.9	-5.88	3.71	13.33	22854.99
HMM Medium -> Fast Transition Probabilities	NBH SCO Trt Effect	trt.eff[4]	13.73	5.99	2.02	13.73	25.49	22819.22
HMM Medium -> Fast Transition Probabilities	NBH PCB Trt Effect	trt.eff[5]	3.42	4.63	-5.67	3.43	12.51	22718.68
HMM Medium -> Fast Transition Probabilities	P-value SCO Ctrl vs SCO Hg Trt	pvaltrt2_1	0.99	0.11	1	1	1	22500
HMM Medium -> Fast Transition Probabilities	P-value SCO Ctrl vs SCO PCB Trt	pvaltrt3_1	0.78	0.42	0	1	1	22500
HMM Medium -> Fast Transition Probabilities	P-value SCO Hg fed vs SCO PCB Trt	pvaltrt3_2	0.06	0.23	0	0	1	22500
HMM Medium -> Fast Transition Probabilities	P-value SCO PCB vs NBH PCB Trt	pvaltrt3_5	0.52	0.5	0	1	1	22093.91
HMM Medium -> Fast Transition Probabilities	P-value NBH Ctrl vs SCO Ctrl Trt	pvaltrt4_1	0.99	0.11	1	1	1	19889.85
HMM Medium -> Fast Transition Probabilities	P-value NBH Ctrl vs NBH PCB Trt	pvaltrt5_4	0.04	0.2	0	0	1	22500
HMM Medium -> Fast Transition Probabilities	Individal predicted SCO Ctrl Trt	ypred_1	43.88	26.97	-8.99	43.85	97	22541.78
HMM Medium -> Fast Transition Probabilities	Individal predicted SCO Hg Trt	ypred_2	56.99	27.17	3.75	57.03	110.2	22625.43
HMM Medium -> Fast Transition Probabilities	Individal predicted SCO PCB Trt	ypred_3	47.64	27	-5.34	47.65	100.5	22243.16
HMM Medium -> Fast Transition Probabilities	Individal predicted NBH Ctrl Trt	ypred_4	57.64	27.29	4.18	57.6	111.3	22500
HMM Medium -> Fast Transition Probabilities	Individal predicted NBH PCB Trt	ypred_5	47.28	27	-5.57	47.28	100.4	22759.51
HMM Medium -> Fast Transition Probabilities	Residual Variance	var	715.4	68.97	591.4	711.2	861.8	22178.87
HMM Medium -> Fast Transition Probabilities	Batch Variance	var.a	27.43	32.3	0.02	16.24	110.6	21385.59
HMM Medium -> Fast Transition Probabilities	Assay Time Covariate	betta_mfn	-2.69	1.97	-6.59	-2.69	1.18	22500
HMM Fast -> Fast Transition Probabilities	Overall mean	mean	137.8	5.14	127.7	137.7	147.9	31500
HMM Fast -> Fast Transition Probabilities	SCO Ctrl	trt1	137.8	5.14	127.7	137.7	147.9	31500
HMM Fast -> Fast Transition Probabilities	SCO Hg	trt2	155.4	7.04	141.6	155.4	169.2	31500
HMM Fast -> Fast Transition Probabilities	SCO PCB	trt3	138.9	5.52	128.1	138.9	149.8	31500
HMM Fast -> Fast Transition Probabilities	NBH Ctrl	trt4	154.3	7.5	139.5	154.3	169	30998.3
HMM Fast -> Fast Transition Probabilities	NBH PCB	trt5	138.2	5.08	128.3	138.2	148.2	32566.66
HMM Fast -> Fast Transition Probabilities	SCO Hg Trt Effect	trt.eff[2]	17.66	8.52	0.97	17.66	34.4	32489.43
HMM Fast -> Fast Transition Probabilities	SCO PCB Trt Effect	trt.eff[3]	1.14	7.2	-12.96	1.15	15.27	31192.1
HMM Fast -> Fast Transition Probabilities	NBH SCO Trt Effect	trt.eff[4]	16.51	8.95	-1.07	16.52	34.06	31614.53
HMM Fast -> Fast Transition Probabilities	NBH PCB Trt Effect	trt.eff[5]	0.43	6.83	-12.98	0.43	13.82	31858.9
HMM Fast -> Fast Transition Probabilities	P-value SCO Ctrl vs SCO Hg Trt	pvaltrt2_1	0.98	0.14	1	1	1	31500
HMM Fast -> Fast Transition Probabilities	P-value SCO Ctrl vs SCO PCB Trt	pvaltrt3_1	0.56	0.5	0	1	1	31500
HMM Fast -> Fast Transition Probabilities	P-value SCO Hg fed vs SCO PCB Trt	pvaltrt3_2	0.03	0.17	0	0	1	30994.2
HMM Fast -> Fast Transition Probabilities	P-value SCO PCB vs NBH PCB Trt	pvaltrt3_5	0.54	0.5	0	1	1	31500
HMM Fast -> Fast Transition Probabilities	P-value NBH Ctrl vs SCO Ctrl Trt	pvaltrt4_1	0.97	0.18	0	1	1	31500
HMM Fast -> Fast Transition Probabilities	P-value NBH Ctrl vs NBH PCB Trt	pvaltrt5_4	0.04	0.19	0	0	1	31096.07
HMM Fast -> Fast Transition Probabilities	Individal predicted SCO Ctrl Trt	ypred_1	137.8	39.73	60.02	137.8	215.6	32860.04
HMM Fast -> Fast Transition Probabilities	Individal predicted SCO Hg Trt	ypred_2	155.5	40.02	76.95	155.4	233.9	31500
HMM Fast -> Fast Transition Probabilities	Individal predicted SCO PCB Trt	ypred_3	138.8	39.79	60.93	138.8	216.9	31993.44
HMM Fast -> Fast Transition Probabilities	Individal predicted NBH Ctrl Trt	ypred_4	154.2	40.07	74.64	154.2	233	31818.29
HMM Fast -> Fast Transition Probabilities	Individal predicted NBH PCB Trt	ypred_5	138.3	39.72	60.26	138.3	216.1	31500
HMM Fast -> Fast Transition Probabilities	Residual Variance	var	1552	151	1280	1544	1871	30508.35
HMM Fast -> Fast Transition Probabilities	Batch Variance	var.a	64.75	81.75	0.02	32.49	278.3	26783.4
HMM Fast -> Fast Transition Probabilities	Assay Time Covariate	betta_mfn	2.55	2.94	-3.33	2.58	8.26	30867.12
Startle Magnitude Period 1	Overall mean	mean	155.7	7.62	140.6	155.7	170.6	9000
Startle Magnitude Period 1	SCO Ctrl	trt1	155.7	7.62	140.6	155.7	170.6	9000
Startle Magnitude Period 1	SCO Hg	trt2	164.8	7.73	149.6	164.8	180	9000
Startle Magnitude Period 1	SCO PCB	trt3	154.4	7.86	139	154.5	169.8	8546.94
Startle Magnitude Period 1	NBH Ctrl	trt4	165	7.73	149.8	165	180.2	9000
Startle Magnitude Period 1	NBH PCB	trt5	151.7	7.85	136.3	151.8	167.2	9177.96
Startle Magnitude Period 1	SCO Hg Trt Effect	trt.eff[2]	9.17	10.81	-12.13	9.19	30.55	9000
Startle Magnitude Period 1	SCO PCB Trt Effect	trt.eff[3]	-1.23	10.85	-22.46	-1.21	19.99	9000
Startle Magnitude Period 1	NBH SCO Trt Effect	trt.eff[4]	9.37	10.79	-11.79	9.36	30.59	9000
Startle Magnitude Period 1	NBH PCB Trt Effect	trt.eff[5]	-3.93	10.89	-25.47	-3.93	17.38	9000
Startle Magnitude Period 1	P-value SCO Ctrl vs SCO Hg Trt	pvaltrt2_1	0.8	0.4	0	1	1	9921.85
Startle Magnitude Period 1	P-value SCO Ctrl vs SCO PCB Trt	pvaltrt3_1	0.45	0.5	0	0	1	9000
Startle Magnitude Period 1	P-value SCO Hg fed vs SCO PCB Trt	pvaltrt3_2	0.17	0.38	0	0	1	9000
Startle Magnitude Period 1	P-value SCO PCB vs NBH PCB Trt	pvaltrt3_5	0.6	0.49	0	1	1	9000
Startle Magnitude Period 1	P-value NBH Ctrl vs SCO Ctrl Trt	pvaltrt4_1	0.81	0.39	0	1	1	9000
Startle Magnitude Period 1	P-value NBH Ctrl vs NBH PCB Trt	pvaltrt5_4	0.11	0.31	0	0	1	9065.3
Startle Magnitude Period 1	Individal predicted SCO Ctrl Trt	ypred_1	155.6	42.3	72.41	155.6	237.7	9000
Startle Magnitude Period 1	Individal predicted SCO Hg Trt	ypred_2	165	42.02	82.08	165	247.9	9644.5
Startle Magnitude Period 1	Individal predicted SCO PCB Trt	ypred_3	154.6	41.99	71.9	154.5	237	9000
Startle Magnitude Period 1	Individal predicted NBH Ctrl Trt	ypred_4	165.2	42.12	82.25	165.2	247.3	9000
Startle Magnitude Period 1	Individal predicted NBH PCB Trt	ypred_5	151.8	42.15	68.75	151.8	234.8	8870.69
Startle Magnitude Period 1	Residual Variance	var	1711	209.6	1347	1695	2168	8707.45
Startle Magnitude Period 1	Batch Variance	var.a	10.33	29.28	0.01	0.84	86.83	9000
Startle Magnitude Period 1	Assay Time Covariate	betta_mfn	-6.7	3.56	-13.74	-6.7	0.28	9391.6
Startle Time Period 1	Overall mean	mean	69.85	4.58	60.86	69.85	78.88	12273.65
Startle Time Period 1	SCO Ctrl	trt1	69.85	4.58	60.86	69.85	78.88	12273.65
Startle Time Period 1	SCO Hg	trt2	62.98	4.63	53.85	62.98	72	12248.52
Startle Time Period 1	SCO PCB	trt3	69.08	4.72	59.81	69.09	78.35	12000
Startle Time Period 1	NBH Ctrl	trt4	68.36	4.66	59.21	68.37	77.51	11753.06
Startle Time Period 1	NBH PCB	trt5	74.11	4.72	64.93	74.1	83.42	12235.56
Startle Time Period 1	SCO Hg Trt Effect	trt.eff[2]	-6.87	6.48	-19.47	-6.87	5.87	12264.75
Startle Time Period 1	SCO PCB Trt Effect	trt.eff[3]	-0.76	6.54	-13.7	-0.77	12.07	12000
Startle Time Period 1	NBH SCO Trt Effect	trt.eff[4]	-1.48	6.5	-14.21	-1.48	11.23	11620.97
Startle Time Period 1	NBH PCB Trt Effect	trt.eff[5]	4.27	6.55	-8.56	4.27	17.09	12192.16
Startle Time Period 1	P-value SCO Ctrl vs SCO Hg Trt	pvaltrt2_1	0.14	0.35	0	0	1	12214.88
Startle Time Period 1	P-value SCO Ctrl vs SCO PCB Trt	pvaltrt3_1	0.45	0.5	0	0	1	12010.01
Startle Time Period 1	P-value SCO Hg fed vs SCO PCB Trt	pvaltrt3_2	0.82	0.38	0	1	1	12863.06
Startle Time Period 1	P-value SCO PCB vs NBH PCB Trt	pvaltrt3_5	0.22	0.42	0	0	1	12868.26
Startle Time Period 1	P-value NBH Ctrl vs SCO Ctrl Trt	pvaltrt4_1	0.41	0.49	0	0	1	12000
Startle Time Period 1	P-value NBH Ctrl vs NBH PCB Trt	pvaltrt5_4	0.81	0.39	0	1	1	11973.85
Startle Time Period 1	Individal predicted SCO Ctrl Trt	ypred_1	69.83	25.32	20.05	69.89	119.2	12000
Startle Time Period 1	Individal predicted SCO Hg Trt	ypred_2	63.09	25.32	13.25	63.07	112.4	12339.29
Startle Time Period 1	Individal predicted SCO PCB Trt	ypred_3	69.09	25.3	20.38	68.95	118.9	11323.69
Startle Time Period 1	Individal predicted NBH Ctrl Trt	ypred_4	68.45	25.37	18.8	68.61	118.3	12000
Startle Time Period 1	Individal predicted NBH PCB Trt	ypred_5	74.16	25.38	24.1	74.28	124	12364.58
Startle Time Period 1	Residual Variance	var	619.4	76.13	487	613.5	784.8	12267.71
Startle Time Period 1	Batch Variance	var.a	3.29	8.69	0.01	0.42	25.73	11797.61
Startle Time Period 1	Assay Time Covariate	betta_mfn	4.07	2.13	-0.13	4.07	8.27	12192.46
Startle Magnitude Period 2	Overall mean	mean	487.5	7.39	473	487.5	502	10002
Startle Magnitude Period 2	SCO Ctrl	trt1	487.5	7.39	473	487.5	502	10002
Startle Magnitude Period 2	SCO Hg	trt2	477.4	7.48	462.6	477.4	492.1	10002
Startle Magnitude Period 2	SCO PCB	trt3	488.8	7.61	473.8	488.8	503.7	9556.78
Startle Magnitude Period 2	NBH Ctrl	trt4	465.9	7.48	451.3	465.9	480.6	10002
Startle Magnitude Period 2	NBH PCB	trt5	472.6	7.6	457.6	472.6	487.5	10002
Startle Magnitude Period 2	SCO Hg Trt Effect	trt.eff[2]	-10.15	10.28	-30.32	-10.13	10.13	9734.45
Startle Magnitude Period 2	SCO PCB Trt Effect	trt.eff[3]	1.23	10.32	-19.04	1.26	21.37	10002
Startle Magnitude Period 2	NBH SCO Trt Effect	trt.eff[4]	-21.61	10.26	-41.83	-21.61	-1.46	10002
Startle Magnitude Period 2	NBH PCB Trt Effect	trt.eff[5]	-14.99	10.37	-35.35	-14.97	5.3	10002
Startle Magnitude Period 2	P-value SCO Ctrl vs SCO Hg Trt	pvaltrt2_1	0.16	0.37	0	0	1	9358.72
Startle Magnitude Period 2	P-value SCO Ctrl vs SCO PCB Trt	pvaltrt3_1	0.55	0.5	0	1	1	10383.41
Startle Magnitude Period 2	P-value SCO Hg fed vs SCO PCB Trt	pvaltrt3_2	0.86	0.34	0	1	1	10002
Startle Magnitude Period 2	P-value SCO PCB vs NBH PCB Trt	pvaltrt3_5	0.94	0.24	0	1	1	9625.82
Startle Magnitude Period 2	P-value NBH Ctrl vs SCO Ctrl Trt	pvaltrt4_1	0.02	0.13	0	0	0	9683.06
Startle Magnitude Period 2	P-value NBH Ctrl vs NBH PCB Trt	pvaltrt5_4	0.74	0.44	0	1	1	10588.75
Startle Magnitude Period 2	Individal predicted SCO Ctrl Trt	ypred_1	487.5	40.28	408.5	487.5	565.1	10002
Startle Magnitude Period 2	Individal predicted SCO Hg Trt	ypred_2	477.5	40.02	398.4	477.4	556.1	10434.1
Startle Magnitude Period 2	Individal predicted SCO PCB Trt	ypred_3	488.9	39.98	410.5	489	567.2	10847.4
Startle Magnitude Period 2	Individal predicted NBH Ctrl Trt	ypred_4	466	40.12	387.1	466.1	544.6	10002
Startle Magnitude Period 2	Individal predicted NBH PCB Trt	ypred_5	472.5	40.14	393	472.6	551.4	9945.86
Startle Magnitude Period 2	Residual Variance	var	1548	193.2	1211	1537	1969	9384.17
Startle Magnitude Period 2	Batch Variance	var.a	36.23	75.58	0.01	3.82	247.3	9296.07
Startle Magnitude Period 2	Assay Time Covariate	betta_mfn	2.23	3.66	-4.93	2.23	9.41	10254.15
Startle Time Period 2	Overall mean	mean	1045	4.45	1036	1045	1054	4002
Startle Time Period 2	SCO Ctrl	trt1	1045	4.45	1036	1045	1054	4002
Startle Time Period 2	SCO Hg	trt2	1040	4.51	1031	1040	1049	4002
Startle Time Period 2	SCO PCB	trt3	1043	4.61	1034	1043	1052	4002
Startle Time Period 2	NBH Ctrl	trt4	1043	4.53	1034	1043	1052	4002
Startle Time Period 2	NBH PCB	trt5	1036	4.58	1027	1035	1045	4002
Startle Time Period 2	SCO Hg Trt Effect	trt.eff[2]	-5.32	6.26	-17.68	-5.29	6.97	4002
Startle Time Period 2	SCO PCB Trt Effect	trt.eff[3]	-2.4	6.31	-14.82	-2.38	9.94	3932.51
Startle Time Period 2	NBH SCO Trt Effect	trt.eff[4]	-2.1	6.28	-14.4	-2.07	10.18	4002
Startle Time Period 2	NBH PCB Trt Effect	trt.eff[5]	-9.47	6.32	-21.9	-9.49	2.89	4002
Startle Time Period 2	P-value SCO Ctrl vs SCO Hg Trt	pvaltrt2_1	0.2	0.4	0	0	1	3968.22
Startle Time Period 2	P-value SCO Ctrl vs SCO PCB Trt	pvaltrt3_1	0.35	0.48	-0.01	0	1	4130.45
Startle Time Period 2	P-value SCO Hg fed vs SCO PCB Trt	pvaltrt3_2	0.68	0.47	0	1	1	4083.01
Startle Time Period 2	P-value SCO PCB vs NBH PCB Trt	pvaltrt3_5	0.87	0.34	0	1	1	4002
Startle Time Period 2	P-value NBH Ctrl vs SCO Ctrl Trt	pvaltrt4_1	0.37	0.48	0	0	1	4036.7
Startle Time Period 2	P-value NBH Ctrl vs NBH PCB Trt	pvaltrt5_4	0.12	0.33	0	0	1	4438.01
Startle Time Period 2	Individal predicted SCO Ctrl Trt	ypred_1	1045	24.53	996.7	1045	1093	3666.84
Startle Time Period 2	Individal predicted SCO Hg Trt	ypred_2	1040	24.38	991.5	1040	1088	3775.14
Startle Time Period 2	Individal predicted SCO PCB Trt	ypred_3	1043	24.39	995.1	1043	1090	4002
Startle Time Period 2	Individal predicted NBH Ctrl Trt	ypred_4	1043	24.46	994.6	1043	1091	4002
Startle Time Period 2	Individal predicted NBH PCB Trt	ypred_5	1036	24.5	986.7	1036	1084	3606.05
Startle Time Period 2	Residual Variance	var	577.3	71.1	454.8	571.9	732.9	3702.79
Startle Time Period 2	Batch Variance	var.a	6.81	16.78	0.01	0.77	50.98	4516.33
Startle Time Period 2	Assay Time Covariate	betta_mfn	1.06	2.12	-3.11	1.07	5.22	4052.22
Startle Magnitude Period 3	Overall mean	mean	4043	275.1	3494	4045	4568	13500
Startle Magnitude Period 3	SCO Ctrl	trt1	4043	275.1	3494	4045	4568	13500
Startle Magnitude Period 3	SCO Hg	trt2	4196	321.5	3567	4195	4825	12862.22
Startle Magnitude Period 3	SCO PCB	trt3	4011	326.1	3367	4012	4651	13500
Startle Magnitude Period 3	NBH Ctrl	trt4	3859	320.7	3227	3860	4487	13259.45
Startle Magnitude Period 3	NBH PCB	trt5	3439	325.3	2797	3439	4076	13762.72
Startle Magnitude Period 3	SCO Hg Trt Effect	trt.eff[2]	153.3	399.3	-622.9	150.5	940.1	13377.16
Startle Magnitude Period 3	SCO PCB Trt Effect	trt.eff[3]	-31.46	402.2	-818.1	-32.54	760.1	13307.56
Startle Magnitude Period 3	NBH SCO Trt Effect	trt.eff[4]	-183.8	398.4	-960.7	-186.9	604.2	13704.09
Startle Magnitude Period 3	NBH PCB Trt Effect	trt.eff[5]	-604.2	403.5	-1392	-613.5	193.5	13729.25
Startle Magnitude Period 3	P-value SCO Ctrl vs SCO Hg Trt	pvaltrt2_1	0.65	0.48	0	1	1	14711.1
Startle Magnitude Period 3	P-value SCO Ctrl vs SCO PCB Trt	pvaltrt3_1	0.47	0.5	0	0	1	13128.83
Startle Magnitude Period 3	P-value SCO Hg fed vs SCO PCB Trt	pvaltrt3_2	0.34	0.47	0	0	1	13500
Startle Magnitude Period 3	P-value SCO PCB vs NBH PCB Trt	pvaltrt3_5	0.9	0.3	0	1	1	13500
Startle Magnitude Period 3	P-value NBH Ctrl vs SCO Ctrl Trt	pvaltrt4_1	0.32	0.47	0	0	1	13500
Startle Magnitude Period 3	P-value NBH Ctrl vs NBH PCB Trt	pvaltrt5_4	0.17	0.38	0	0	1	13823.92
Startle Magnitude Period 3	Individal predicted SCO Ctrl Trt	ypred_1	4039	1820	448.6	4033	7582	13500
Startle Magnitude Period 3	Individal predicted SCO Hg Trt	ypred_2	4192	1820	630.6	4195	7735	13495.31
Startle Magnitude Period 3	Individal predicted SCO PCB Trt	ypred_3	4005	1820	436.7	4013	7580	13708.52
Startle Magnitude Period 3	Individal predicted NBH Ctrl Trt	ypred_4	3858	1821	292.6	3850	7425	12653.14
Startle Magnitude Period 3	Individal predicted NBH PCB Trt	ypred_5	3436	1823	-141.3	3433	7018	14671.19
Startle Magnitude Period 3	Residual Variance	var	3222000	399500	2533000	3195000	4092000	13270.01
Startle Magnitude Period 3	Batch Variance	var.a	28570	98370	0.01	41.71	285300	12949.02
Startle Magnitude Period 3	Assay Time Covariate	betta_mfn	-108	85.45	-274.5	-108.3	59.83	13500
Startle Time Period 3	Overall mean	mean	69.27	4.18	61.02	69.28	77.46	6844.52
Startle Time Period 3	SCO Ctrl	trt1	69.27	4.18	61.02	69.28	77.46	6844.52
Startle Time Period 3	SCO Hg	trt2	71.69	4.26	63.29	71.7	79.94	6565.3
Startle Time Period 3	SCO PCB	trt3	66.49	4.33	58.06	66.49	74.96	6750
Startle Time Period 3	NBH Ctrl	trt4	62.78	4.22	54.47	62.77	71.09	6750
Startle Time Period 3	NBH PCB	trt5	67.49	4.31	59.01	67.48	75.97	7212.13
Startle Time Period 3	SCO Hg Trt Effect	trt.eff[2]	2.42	5.89	-9.18	2.43	14.06	6847.56
Startle Time Period 3	SCO PCB Trt Effect	trt.eff[3]	-2.78	5.93	-14.38	-2.79	8.81	6654.22
Startle Time Period 3	NBH SCO Trt Effect	trt.eff[4]	-6.49	5.85	-18.01	-6.5	5.02	7148.35
Startle Time Period 3	NBH PCB Trt Effect	trt.eff[5]	-1.78	5.94	-13.41	-1.78	9.92	6750
Startle Time Period 3	P-value SCO Ctrl vs SCO Hg Trt	pvaltrt2_1	0.66	0.47	0	1	1	6926.66
Startle Time Period 3	P-value SCO Ctrl vs SCO PCB Trt	pvaltrt3_1	0.32	0.47	0	0	1	6750
Startle Time Period 3	P-value SCO Hg fed vs SCO PCB Trt	pvaltrt3_2	0.19	0.39	0	0	1	6750
Startle Time Period 3	P-value SCO PCB vs NBH PCB Trt	pvaltrt3_5	0.43	0.5	0	0	1	6896.39
Startle Time Period 3	P-value NBH Ctrl vs SCO Ctrl Trt	pvaltrt4_1	0.13	0.34	0	0	1	7058.75
Startle Time Period 3	P-value NBH Ctrl vs NBH PCB Trt	pvaltrt5_4	0.79	0.41	0	1	1	6493.27
Startle Time Period 3	Individal predicted SCO Ctrl Trt	ypred_1	69.27	22.99	24.05	69.33	114.2	6605.33
Startle Time Period 3	Individal predicted SCO Hg Trt	ypred_2	71.63	22.93	27.2	71.65	116.5	6618.65
Startle Time Period 3	Individal predicted SCO PCB Trt	ypred_3	66.4	22.92	21.45	66.31	111.1	6647.56
Startle Time Period 3	Individal predicted NBH Ctrl Trt	ypred_4	62.81	22.95	17.78	62.86	107.8	6617.26
Startle Time Period 3	Individal predicted NBH PCB Trt	ypred_5	67.46	22.95	22.28	67.33	112.4	7110.48
Startle Time Period 3	Residual Variance	var	509.3	62.63	400.3	504.3	646.1	6750
Startle Time Period 3	Batch Variance	var.a	6.16	14.66	0.01	0.73	46.66	6398.54
Startle Time Period 3	Assay Time Covariate	betta_mfn	3.46	2.01	-0.51	3.47	7.38	6651.28
Startle Magnitude Period 4	Overall mean	mean	573.2	6.44	560.6	573.2	585.9	9052.29
Startle Magnitude Period 4	SCO Ctrl	trt1	573.2	6.44	560.6	573.2	585.9	9052.29
Startle Magnitude Period 4	SCO Hg	trt2	572	6.56	559.1	572	584.8	8256.18
Startle Magnitude Period 4	SCO PCB	trt3	575.2	6.66	562.2	575.2	588.3	9000
Startle Magnitude Period 4	NBH Ctrl	trt4	566.1	6.52	553.3	566.1	578.9	9009.35
Startle Magnitude Period 4	NBH PCB	trt5	554.2	6.64	541.1	554.2	567.2	9601.56
Startle Magnitude Period 4	SCO Hg Trt Effect	trt.eff[2]	-1.28	9.03	-19	-1.27	16.45	9344.32
Startle Magnitude Period 4	SCO PCB Trt Effect	trt.eff[3]	1.96	9.09	-15.81	1.94	19.79	8972.39
Startle Magnitude Period 4	NBH SCO Trt Effect	trt.eff[4]	-7.18	8.98	-24.82	-7.21	10.46	9276.1
Startle Magnitude Period 4	NBH PCB Trt Effect	trt.eff[5]	-19.07	9.11	-36.97	-19.07	-1.24	9000
Startle Magnitude Period 4	P-value SCO Ctrl vs SCO Hg Trt	pvaltrt2_1	0.44	0.5	0	0	1	9000
Startle Magnitude Period 4	P-value SCO Ctrl vs SCO PCB Trt	pvaltrt3_1	0.59	0.49	0	1	1	9000
Startle Magnitude Period 4	P-value SCO Hg fed vs SCO PCB Trt	pvaltrt3_2	0.64	0.48	0	1	1	8879.77
Startle Magnitude Period 4	P-value SCO PCB vs NBH PCB Trt	pvaltrt3_5	0.99	0.11	1	1	1	8799.38
Startle Magnitude Period 4	P-value NBH Ctrl vs SCO Ctrl Trt	pvaltrt4_1	0.21	0.41	0	0	1	9000
Startle Magnitude Period 4	P-value NBH Ctrl vs NBH PCB Trt	pvaltrt5_4	0.1	0.29	0	0	1	9000
Startle Magnitude Period 4	Individal predicted SCO Ctrl Trt	ypred_1	573.2	35.29	503.9	573.4	642.1	8649.25
Startle Magnitude Period 4	Individal predicted SCO Hg Trt	ypred_2	571.9	35.19	503.1	571.8	641	8807.96
Startle Magnitude Period 4	Individal predicted SCO PCB Trt	ypred_3	575.1	35.16	506.1	575	644	9096.64
Startle Magnitude Period 4	Individal predicted NBH Ctrl Trt	ypred_4	566	35.26	496.8	566.2	635.3	9091.37
Startle Magnitude Period 4	Individal predicted NBH PCB Trt	ypred_5	554.1	35.24	485.2	554.1	623.4	9467.64
Startle Magnitude Period 4	Residual Variance	var	1200	148.4	940.9	1188	1527	9000
Startle Magnitude Period 4	Batch Variance	var.a	20.92	47.36	0.01	1.97	148.6	8706.86
Startle Magnitude Period 4	Assay Time Covariate	betta_mfn	-0.36	3.17	-6.57	-0.36	5.85	8747.79
Startle Time Period 4	Overall mean	mean	58.29	3.37	51.65	58.3	64.9	17096.76
Startle Time Period 4	SCO Ctrl	trt1	58.29	3.37	51.65	58.3	64.9	17096.76
Startle Time Period 4	SCO Hg	trt2	62.42	3.41	55.69	62.42	69.09	17194.89
Startle Time Period 4	SCO PCB	trt3	59.62	3.47	52.8	59.62	66.43	16500
Startle Time Period 4	NBH Ctrl	trt4	62.69	3.42	55.96	62.69	69.43	16419.78
Startle Time Period 4	NBH PCB	trt5	59.74	3.46	52.95	59.74	66.58	16998.04
Startle Time Period 4	SCO Hg Trt Effect	trt.eff[2]	4.13	4.69	-5.07	4.12	13.34	16913.77
Startle Time Period 4	SCO PCB Trt Effect	trt.eff[3]	1.33	4.73	-8.02	1.32	10.6	16300.2
Startle Time Period 4	NBH SCO Trt Effect	trt.eff[4]	4.4	4.7	-4.83	4.4	13.61	15856.88
Startle Time Period 4	NBH PCB Trt Effect	trt.eff[5]	1.45	4.73	-7.84	1.45	10.69	16500
Startle Time Period 4	P-value SCO Ctrl vs SCO Hg Trt	pvaltrt2_1	0.81	0.39	0	1	1	16721.32
Startle Time Period 4	P-value SCO Ctrl vs SCO PCB Trt	pvaltrt3_1	0.61	0.49	0	1	1	16564.61
Startle Time Period 4	P-value SCO Hg fed vs SCO PCB Trt	pvaltrt3_2	0.28	0.45	0	0	1	16961.34
Startle Time Period 4	P-value SCO PCB vs NBH PCB Trt	pvaltrt3_5	0.49	0.5	0	0	1	15974.61
Startle Time Period 4	P-value NBH Ctrl vs SCO Ctrl Trt	pvaltrt4_1	0.83	0.38	0	1	1	15794.99
Startle Time Period 4	P-value NBH Ctrl vs NBH PCB Trt	pvaltrt5_4	0.27	0.44	0	0	1	16500
Startle Time Period 4	Individal predicted SCO Ctrl Trt	ypred_1	58.27	18.36	22.15	58.35	94.18	16500
Startle Time Period 4	Individal predicted SCO Hg Trt	ypred_2	62.47	18.35	26.23	62.49	98.41	17163.79
Startle Time Period 4	Individal predicted SCO PCB Trt	ypred_3	59.64	18.32	23.83	59.61	95.65	15956.77
Startle Time Period 4	Individal predicted NBH Ctrl Trt	ypred_4	62.77	18.36	26.87	62.84	98.67	16500
Startle Time Period 4	Individal predicted NBH PCB Trt	ypred_5	59.69	18.39	23.53	59.75	95.83	16919.5
Startle Time Period 4	Residual Variance	var	324.6	40.48	254.4	321.4	412.5	16547.25
Startle Time Period 4	Batch Variance	var.a	7.02	14.08	0.01	1.13	45.78	14565.67
Startle Time Period 4	Assay Time Covariate	betta_mfn	-0.21	1.67	-3.52	-0.21	3.06	16687.28
Swimming Bouts Period 1 (per sec)	Overall mean	mean	836.7	50.64	736.6	836.8	935.9	11103.31
Swimming Bouts Period 1 (per sec)	SCO Ctrl	trt1	836.7	50.64	736.6	836.8	935.9	11103.31
Swimming Bouts Period 1 (per sec)	SCO Hg	trt2	948.8	51.68	847.6	948.8	1050	10760.71
Swimming Bouts Period 1 (per sec)	SCO PCB	trt3	511.2	52.48	408.5	511.2	614.3	11250
Swimming Bouts Period 1 (per sec)	NBH Ctrl	trt4	870.3	51.46	768.9	870.4	971.3	11272.23
Swimming Bouts Period 1 (per sec)	NBH PCB	trt5	763.7	52.42	660.3	763.7	867.5	11479.16
Swimming Bouts Period 1 (per sec)	SCO Hg Trt Effect	trt.eff[2]	112	71.71	-28.15	112	253.2	11619.09
Swimming Bouts Period 1 (per sec)	SCO PCB Trt Effect	trt.eff[3]	-325.5	72.18	-466.9	-325.6	-184.1	11701.22
Swimming Bouts Period 1 (per sec)	NBH SCO Trt Effect	trt.eff[4]	33.59	71.39	-106.9	33.26	173.7	11258.72
Swimming Bouts Period 1 (per sec)	NBH PCB Trt Effect	trt.eff[5]	-73.03	72.36	-215.2	-73.19	68.88	11250
Swimming Bouts Period 1 (per sec)	P-value SCO Ctrl vs SCO Hg Trt	pvaltrt2_1	0.94	0.24	0	1	1	11878.96
Swimming Bouts Period 1 (per sec)	P-value SCO Ctrl vs SCO PCB Trt	pvaltrt3_1	0	0	0	0	0	0
Swimming Bouts Period 1 (per sec)	P-value SCO Hg fed vs SCO PCB Trt	pvaltrt3_2	0	0	0	0	0	0
Swimming Bouts Period 1 (per sec)	P-value SCO PCB vs NBH PCB Trt	pvaltrt3_5	0	0.02	0	0	0	11250
Swimming Bouts Period 1 (per sec)	P-value NBH Ctrl vs SCO Ctrl Trt	pvaltrt4_1	0.68	0.47	0	1	1	10729.27
Swimming Bouts Period 1 (per sec)	P-value NBH Ctrl vs NBH PCB Trt	pvaltrt5_4	0.07	0.26	0	0	1	11250
Swimming Bouts Period 1 (per sec)	Individal predicted SCO Ctrl Trt	ypred_1	836	281.4	277.9	836.1	1386	11250
Swimming Bouts Period 1 (per sec)	Individal predicted SCO Hg Trt	ypred_2	947.9	280.3	399.7	947.4	1502	11054.57
Swimming Bouts Period 1 (per sec)	Individal predicted SCO PCB Trt	ypred_3	510.1	280.5	-39.58	509.3	1063	11014.09
Swimming Bouts Period 1 (per sec)	Individal predicted NBH Ctrl Trt	ypred_4	870	280.6	318.6	869.3	1420	10811.29
Swimming Bouts Period 1 (per sec)	Individal predicted NBH PCB Trt	ypred_5	763.5	281.1	211.8	763.2	1315	11045.42
Swimming Bouts Period 1 (per sec)	Residual Variance	var	76310	9352	60150	75510	96710	11067.8
Swimming Bouts Period 1 (per sec)	Batch Variance	var.a	550.5	1739	0.01	7.55	5192	11250
Swimming Bouts Period 1 (per sec)	Assay Time Covariate	betta_mfn	5.4	23.37	-40.6	5.47	51.02	11250
Swimming Bout Duration Period 1 (sec)	Overall mean	mean	248.7	21.16	206.9	248.7	290	8632.67
Swimming Bout Duration Period 1 (sec)	SCO Ctrl	trt1	248.7	21.16	206.9	248.7	290	8632.67
Swimming Bout Duration Period 1 (sec)	SCO Hg	trt2	290.2	21.48	247.7	290.2	332.1	8025.23
Swimming Bout Duration Period 1 (sec)	SCO PCB	trt3	301.1	21.72	258.5	301.1	343.4	8803.11
Swimming Bout Duration Period 1 (sec)	NBH Ctrl	trt4	276.1	21.35	234.3	276	317.7	8250
Swimming Bout Duration Period 1 (sec)	NBH PCB	trt5	291.5	21.66	249.1	291.4	334	8779.36
Swimming Bout Duration Period 1 (sec)	SCO Hg Trt Effect	trt.eff[2]	41.45	26.13	-9.67	41.46	92.68	8576.93
Swimming Bout Duration Period 1 (sec)	SCO PCB Trt Effect	trt.eff[3]	52.39	26.28	0.88	52.36	103.9	8018.48
Swimming Bout Duration Period 1 (sec)	NBH SCO Trt Effect	trt.eff[4]	27.38	25.97	-23.68	27.31	78.27	8273.1
Swimming Bout Duration Period 1 (sec)	NBH PCB Trt Effect	trt.eff[5]	42.8	26.35	-9.07	42.79	94.56	8380.74
Swimming Bout Duration Period 1 (sec)	P-value SCO Ctrl vs SCO Hg Trt	pvaltrt2_1	0.94	0.23	0	1	1	8250
Swimming Bout Duration Period 1 (sec)	P-value SCO Ctrl vs SCO PCB Trt	pvaltrt3_1	0.98	0.15	1	1	1	7992.69
Swimming Bout Duration Period 1 (sec)	P-value SCO Hg fed vs SCO PCB Trt	pvaltrt3_2	0.66	0.47	0	1	1	8067.33
Swimming Bout Duration Period 1 (sec)	P-value SCO PCB vs NBH PCB Trt	pvaltrt3_5	0.64	0.48	0	1	1	8354.16
Swimming Bout Duration Period 1 (sec)	P-value NBH Ctrl vs SCO Ctrl Trt	pvaltrt4_1	0.86	0.35	0	1	1	8616.87
Swimming Bout Duration Period 1 (sec)	P-value NBH Ctrl vs NBH PCB Trt	pvaltrt5_4	0.72	0.45	0	1	1	8250
Swimming Bout Duration Period 1 (sec)	Individal predicted SCO Ctrl Trt	ypred_1	248.6	102.5	40.47	248	448.7	8053.84
Swimming Bout Duration Period 1 (sec)	Individal predicted SCO Hg Trt	ypred_2	289.8	102.2	90	290	491.6	8083.11
Swimming Bout Duration Period 1 (sec)	Individal predicted SCO PCB Trt	ypred_3	300.8	102.3	101	300.5	501.4	8293.91
Swimming Bout Duration Period 1 (sec)	Individal predicted NBH Ctrl Trt	ypred_4	275.9	102.5	73.09	276.1	478	7804.5
Swimming Bout Duration Period 1 (sec)	Individal predicted NBH PCB Trt	ypred_5	291.4	102.5	89.86	291.1	492.4	8663.58
Swimming Bout Duration Period 1 (sec)	Residual Variance	var	10030	1359	7719	9900	13040	8250
Swimming Bout Duration Period 1 (sec)	Batch Variance	var.a	1581	1438	0.13	1264	5141	8250
Swimming Bout Duration Period 1 (sec)	Assay Time Covariate	betta_mfn	5.5	13.52	-21.49	5.52	32.45	8399.05
Swimming Bout Speed Period 1 (mm/s)	Overall mean	mean	2203	52.96	2098	2203	2306	3943.14
Swimming Bout Speed Period 1 (mm/s)	SCO Ctrl	trt1	2203	52.96	2098	2203	2306	3943.14
Swimming Bout Speed Period 1 (mm/s)	SCO Hg	trt2	2246	53.85	2139	2247	2352	3346.69
Swimming Bout Speed Period 1 (mm/s)	SCO PCB	trt3	2399	54.78	2292	2399	2505	3600
Swimming Bout Speed Period 1 (mm/s)	NBH Ctrl	trt4	2267	54.23	2161	2267	2373	3626.21
Swimming Bout Speed Period 1 (mm/s)	NBH PCB	trt5	2240	54.79	2132	2240	2346	3600
Swimming Bout Speed Period 1 (mm/s)	SCO Hg Trt Effect	trt.eff[2]	43.47	69.73	-93.69	43.65	180.5	3275.27
Swimming Bout Speed Period 1 (mm/s)	SCO PCB Trt Effect	trt.eff[3]	195.8	70.33	57.36	196	332.5	3581.12
Swimming Bout Speed Period 1 (mm/s)	NBH SCO Trt Effect	trt.eff[4]	63.71	69.78	-72.72	63.59	202.6	3600
Swimming Bout Speed Period 1 (mm/s)	NBH PCB Trt Effect	trt.eff[5]	36.93	70.47	-102.3	36.94	175.2	3600
Swimming Bout Speed Period 1 (mm/s)	P-value SCO Ctrl vs SCO Hg Trt	pvaltrt2_1	0.73	0.44	0	1	1	3702.25
Swimming Bout Speed Period 1 (mm/s)	P-value SCO Ctrl vs SCO PCB Trt	pvaltrt3_1	1	0.05	1	1	1	3600
Swimming Bout Speed Period 1 (mm/s)	P-value SCO Hg fed vs SCO PCB Trt	pvaltrt3_2	0.98	0.13	1	1	1	3311.56
Swimming Bout Speed Period 1 (mm/s)	P-value SCO PCB vs NBH PCB Trt	pvaltrt3_5	0.99	0.11	1	1	1	3157.24
Swimming Bout Speed Period 1 (mm/s)	P-value NBH Ctrl vs SCO Ctrl Trt	pvaltrt4_1	0.82	0.38	0	1	1	3600
Swimming Bout Speed Period 1 (mm/s)	P-value NBH Ctrl vs NBH PCB Trt	pvaltrt5_4	0.35	0.48	0	0	1	2766.93
Swimming Bout Speed Period 1 (mm/s)	Individal predicted SCO Ctrl Trt	ypred_1	2202	275.4	1658	2205	2744	3600
Swimming Bout Speed Period 1 (mm/s)	Individal predicted SCO Hg Trt	ypred_2	2247	273.6	1719	2246	2785	3600
Swimming Bout Speed Period 1 (mm/s)	Individal predicted SCO PCB Trt	ypred_3	2397	274.5	1859	2399	2934	4169.37
Swimming Bout Speed Period 1 (mm/s)	Individal predicted NBH Ctrl Trt	ypred_4	2266	274.6	1729	2264	2807	3807.93
Swimming Bout Speed Period 1 (mm/s)	Individal predicted NBH PCB Trt	ypred_5	2239	273.5	1684	2239	2774	4466.56
Swimming Bout Speed Period 1 (mm/s)	Residual Variance	var	72380	9644	55670	71690	93330	3467.63
Swimming Bout Speed Period 1 (mm/s)	Batch Variance	var.a	5858	7679	0.03	3425	25840	3489.34
Swimming Bout Speed Period 1 (mm/s)	Assay Time Covariate	betta_mfn	47.85	28.88	-10.58	48.38	104	3600
Swimming Bout Turning Angle Period 1	Overall mean	mean	1033	29.69	974.6	1033	1092	4600.53
Swimming Bout Turning Angle Period 1	SCO Ctrl	trt1	1033	29.69	974.6	1033	1092	4600.53
Swimming Bout Turning Angle Period 1	SCO Hg	trt2	1012	30.11	952.2	1012	1071	4002
Swimming Bout Turning Angle Period 1	SCO PCB	trt3	991.4	30.8	930.8	991.5	1052	4002
Swimming Bout Turning Angle Period 1	NBH Ctrl	trt4	971.3	30.24	911.3	971.2	1030	4002
Swimming Bout Turning Angle Period 1	NBH PCB	trt5	968.3	30.63	908.3	968.2	1029	4002
Swimming Bout Turning Angle Period 1	SCO Hg Trt Effect	trt.eff[2]	-21.44	41.88	-104.2	-21.24	60.83	4002
Swimming Bout Turning Angle Period 1	SCO PCB Trt Effect	trt.eff[3]	-41.91	42.16	-125.1	-41.86	40.71	3932.13
Swimming Bout Turning Angle Period 1	NBH SCO Trt Effect	trt.eff[4]	-62.05	42	-144.4	-62.05	19.51	4002
Swimming Bout Turning Angle Period 1	NBH PCB Trt Effect	trt.eff[5]	-64.98	42.27	-147.8	-65.08	17.62	4002
Swimming Bout Turning Angle Period 1	P-value SCO Ctrl vs SCO Hg Trt	pvaltrt2_1	0.3	0.46	0	0	1	4002
Swimming Bout Turning Angle Period 1	P-value SCO Ctrl vs SCO PCB Trt	pvaltrt3_1	0.16	0.37	0	0	1	4002
Swimming Bout Turning Angle Period 1	P-value SCO Hg fed vs SCO PCB Trt	pvaltrt3_2	0.32	0.46	0	0	1	3730.15
Swimming Bout Turning Angle Period 1	P-value SCO PCB vs NBH PCB Trt	pvaltrt3_5	0.71	0.46	0	1	1	4002
Swimming Bout Turning Angle Period 1	P-value NBH Ctrl vs SCO Ctrl Trt	pvaltrt4_1	0.07	0.25	0	0	1	3706.68
Swimming Bout Turning Angle Period 1	P-value NBH Ctrl vs NBH PCB Trt	pvaltrt5_4	0.47	0.5	0	0	1	3845.64
Swimming Bout Turning Angle Period 1	Individal predicted SCO Ctrl Trt	ypred_1	1033	164.3	710	1033	1350	3673.23
Swimming Bout Turning Angle Period 1	Individal predicted SCO Hg Trt	ypred_2	1013	163.3	689.4	1011	1333	3774.26
Swimming Bout Turning Angle Period 1	Individal predicted SCO PCB Trt	ypred_3	993.2	163.4	672	993.2	1314	4002
Swimming Bout Turning Angle Period 1	Individal predicted NBH Ctrl Trt	ypred_4	971.3	163.8	650.3	973.4	1291	4002
Swimming Bout Turning Angle Period 1	Individal predicted NBH PCB Trt	ypred_5	968.8	164.1	643	968.4	1292	3623.1
Swimming Bout Turning Angle Period 1	Residual Variance	var	25890	3191	20330	25700	32870	3640.87
Swimming Bout Turning Angle Period 1	Batch Variance	var.a	251.4	737.1	0.01	6.5	2120	3868.22
Swimming Bout Turning Angle Period 1	Assay Time Covariate	betta_mfn	15.6	13.92	-11.57	15.65	43.13	4060.66
Total Distance Traveled Period 1 (mm)	Overall mean	mean	1206	3.29	1200	1206	1213	3000
Total Distance Traveled Period 1 (mm)	SCO Ctrl	trt1	1206	3.29	1200	1206	1213	3000
Total Distance Traveled Period 1 (mm)	SCO Hg	trt2	1202	3.33	1196	1202	1209	3000
Total Distance Traveled Period 1 (mm)	SCO PCB	trt3	1192	3.38	1185	1192	1198	3103.51
Total Distance Traveled Period 1 (mm)	NBH Ctrl	trt4	1204	3.33	1197	1204	1210	3000
Total Distance Traveled Period 1 (mm)	NBH PCB	trt5	1200	3.39	1193	1200	1207	3000
Total Distance Traveled Period 1 (mm)	SCO Hg Trt Effect	trt.eff[2]	-3.85	3.71	-11.1	-3.85	3.4	3259.54
Total Distance Traveled Period 1 (mm)	SCO PCB Trt Effect	trt.eff[3]	-14.4	3.75	-21.77	-14.39	-7.11	3000
Total Distance Traveled Period 1 (mm)	NBH SCO Trt Effect	trt.eff[4]	-2.47	3.72	-9.75	-2.47	4.81	2945.25
Total Distance Traveled Period 1 (mm)	NBH PCB Trt Effect	trt.eff[5]	-5.92	3.76	-13.24	-5.93	1.47	3005.35
Total Distance Traveled Period 1 (mm)	P-value SCO Ctrl vs SCO Hg Trt	pvaltrt2_1	0.15	0.36	0	0	1	3000
Total Distance Traveled Period 1 (mm)	P-value SCO Ctrl vs SCO PCB Trt	pvaltrt3_1	0	0.01	0	0	0	1000
Total Distance Traveled Period 1 (mm)	P-value SCO Hg fed vs SCO PCB Trt	pvaltrt3_2	0	0.05	0	0	0	3000
Total Distance Traveled Period 1 (mm)	P-value SCO PCB vs NBH PCB Trt	pvaltrt3_5	0.01	0.11	0	0	0	3000
Total Distance Traveled Period 1 (mm)	P-value NBH Ctrl vs SCO Ctrl Trt	pvaltrt4_1	0.25	0.43	0	0	1	2876.91
Total Distance Traveled Period 1 (mm)	P-value NBH Ctrl vs NBH PCB Trt	pvaltrt5_4	0.18	0.38	0	0	1	2724.69
Total Distance Traveled Period 1 (mm)	Individal predicted SCO Ctrl Trt	ypred_1	1206	14.66	1177	1206	1235	3000
Total Distance Traveled Period 1 (mm)	Individal predicted SCO Hg Trt	ypred_2	1202	14.72	1174	1202	1231	3109.09
Total Distance Traveled Period 1 (mm)	Individal predicted SCO PCB Trt	ypred_3	1192	14.62	1163	1192	1220	2883.36
Total Distance Traveled Period 1 (mm)	Individal predicted NBH Ctrl Trt	ypred_4	1204	14.58	1175	1204	1232	3000
Total Distance Traveled Period 1 (mm)	Individal predicted NBH PCB Trt	ypred_5	1200	14.67	1171	1200	1229	2787.52
Total Distance Traveled Period 1 (mm)	Residual Variance	var	204	26.29	158.5	201.8	261.4	3168.41
Total Distance Traveled Period 1 (mm)	Batch Variance	var.a	56.68	42.22	10.18	46.9	161.1	3000
Total Distance Traveled Period 1 (mm)	Assay Time Covariate	betta_mfn	-1.3	2.35	-6.01	-1.3	3.41	3133.13
Total Time Swimming Period 1 (sec)	Overall mean	mean	385.2	16.62	352.7	385.2	417.8	14250
Total Time Swimming Period 1 (sec)	SCO Ctrl	trt1	385.2	16.62	352.7	385.2	417.8	14250
Total Time Swimming Period 1 (sec)	SCO Hg	trt2	361.8	16.82	328.6	361.8	395	13794.13
Total Time Swimming Period 1 (sec)	SCO PCB	trt3	307.3	17.02	273.8	307.3	340.7	14250
Total Time Swimming Period 1 (sec)	NBH Ctrl	trt4	373	16.76	339.9	373	405.9	14250
Total Time Swimming Period 1 (sec)	NBH PCB	trt5	348.6	16.97	315	348.6	381.9	14618.3
Total Time Swimming Period 1 (sec)	SCO Hg Trt Effect	trt.eff[2]	-23.48	19.91	-62.4	-23.48	15.46	13748.21
Total Time Swimming Period 1 (sec)	SCO PCB Trt Effect	trt.eff[3]	-77.91	20.08	-117.2	-77.94	-38.61	14191.91
Total Time Swimming Period 1 (sec)	NBH SCO Trt Effect	trt.eff[4]	-12.22	19.9	-51.35	-12.28	26.85	14250
Total Time Swimming Period 1 (sec)	NBH PCB Trt Effect	trt.eff[5]	-36.65	20.12	-76.19	-36.61	2.8	14250
Total Time Swimming Period 1 (sec)	P-value SCO Ctrl vs SCO Hg Trt	pvaltrt2_1	0.12	0.32	0	0	1	14959.73
Total Time Swimming Period 1 (sec)	P-value SCO Ctrl vs SCO PCB Trt	pvaltrt3_1	0	0.01	0	0	0	9500
Total Time Swimming Period 1 (sec)	P-value SCO Hg fed vs SCO PCB Trt	pvaltrt3_2	0	0.06	0	0	0	13389.94
Total Time Swimming Period 1 (sec)	P-value SCO PCB vs NBH PCB Trt	pvaltrt3_5	0.02	0.15	0	0	0	14053.89
Total Time Swimming Period 1 (sec)	P-value NBH Ctrl vs SCO Ctrl Trt	pvaltrt4_1	0.27	0.44	0	0	1	14250
Total Time Swimming Period 1 (sec)	P-value NBH Ctrl vs NBH PCB Trt	pvaltrt5_4	0.11	0.32	0	0	1	14250
Total Time Swimming Period 1 (sec)	Individal predicted SCO Ctrl Trt	ypred_1	385.1	78.45	231.4	385.2	538.7	15250.8
Total Time Swimming Period 1 (sec)	Individal predicted SCO Hg Trt	ypred_2	361.5	78.17	208	361.4	516.5	14241.58
Total Time Swimming Period 1 (sec)	Individal predicted SCO PCB Trt	ypred_3	307.2	78.22	153.9	307.3	460.5	14250
Total Time Swimming Period 1 (sec)	Individal predicted NBH Ctrl Trt	ypred_4	372.9	78.22	219.3	372.9	526.8	12215.12
Total Time Swimming Period 1 (sec)	Individal predicted NBH PCB Trt	ypred_5	348.6	78.3	194.6	348.6	501.8	14250
Total Time Swimming Period 1 (sec)	Residual Variance	var	5849	786.4	4517	5776	7589	13619.58
Total Time Swimming Period 1 (sec)	Batch Variance	var.a	1127	925.3	0.77	941.3	3444	14008.26
Total Time Swimming Period 1 (sec)	Assay Time Covariate	betta_mfn	-3.07	11.04	-25.03	-3.08	19.03	14250
Overall Step Length Period 1 (mm)	Overall mean	mean	420.3	32.83	355.6	420.3	485.1	16436.53
Overall Step Length Period 1 (mm)	SCO Ctrl	trt1	420.3	32.83	355.6	420.3	485.1	16436.53
Overall Step Length Period 1 (mm)	SCO Hg	trt2	458.4	33.25	392.5	458.4	523.4	16756.11
Overall Step Length Period 1 (mm)	SCO PCB	trt3	562.6	33.6	496.6	562.6	628.8	17001
Overall Step Length Period 1 (mm)	NBH Ctrl	trt4	441.5	33.21	376.1	441.4	506.8	16620.12
Overall Step Length Period 1 (mm)	NBH PCB	trt5	480.1	33.59	413.8	480.2	546.2	17001
Overall Step Length Period 1 (mm)	SCO Hg Trt Effect	trt.eff[2]	38.1	39.35	-39.24	38.1	115.6	17444.42
Overall Step Length Period 1 (mm)	SCO PCB Trt Effect	trt.eff[3]	142.3	39.56	64.96	142.4	220.2	17001
Overall Step Length Period 1 (mm)	NBH SCO Trt Effect	trt.eff[4]	21.24	39.28	-56	21.24	98.22	17498.19
Overall Step Length Period 1 (mm)	NBH PCB Trt Effect	trt.eff[5]	59.88	39.72	-18.29	59.95	137.7	17808.78
Overall Step Length Period 1 (mm)	P-value SCO Ctrl vs SCO Hg Trt	pvaltrt2_1	0.84	0.37	0	1	1	17251.88
Overall Step Length Period 1 (mm)	P-value SCO Ctrl vs SCO PCB Trt	pvaltrt3_1	1	0.02	1	1	1	17001
Overall Step Length Period 1 (mm)	P-value SCO Hg fed vs SCO PCB Trt	pvaltrt3_2	1	0.07	1	1	1	15869.61
Overall Step Length Period 1 (mm)	P-value SCO PCB vs NBH PCB Trt	pvaltrt3_5	0.98	0.14	1	1	1	17235.39
Overall Step Length Period 1 (mm)	P-value NBH Ctrl vs SCO Ctrl Trt	pvaltrt4_1	0.71	0.45	0	1	1	17732.71
Overall Step Length Period 1 (mm)	P-value NBH Ctrl vs NBH PCB Trt	pvaltrt5_4	0.83	0.37	0	1	1	17224.69
Overall Step Length Period 1 (mm)	Individal predicted SCO Ctrl Trt	ypred_1	420.1	155.3	115.5	421.6	725	18501.91
Overall Step Length Period 1 (mm)	Individal predicted SCO Hg Trt	ypred_2	458.4	154.5	156	458.4	761.6	17001
Overall Step Length Period 1 (mm)	Individal predicted SCO PCB Trt	ypred_3	562.4	154.3	259.2	560.8	865.5	17014.63
Overall Step Length Period 1 (mm)	Individal predicted NBH Ctrl Trt	ypred_4	441.8	155	135.6	442.5	745.8	17589.97
Overall Step Length Period 1 (mm)	Individal predicted NBH PCB Trt	ypred_5	480	154.9	175.9	479.5	782.9	17001
Overall Step Length Period 1 (mm)	Residual Variance	var	22800	3091	17590	22470	29660	16334.72
Overall Step Length Period 1 (mm)	Batch Variance	var.a	4402	3643	0.53	3651	13480	15451.38
Overall Step Length Period 1 (mm)	Assay Time Covariate	betta_mfn	14.1	21.29	-28.77	14.18	56.07	16366
Overall Step Length Variation Period 1	Overall mean	mean	442.8	18.18	406.9	442.7	478.2	11303.04
Overall Step Length Variation Period 1	SCO Ctrl	trt1	442.8	18.18	406.9	442.7	478.2	11303.04
Overall Step Length Variation Period 1	SCO Hg	trt2	458.8	18.4	422.5	458.9	494.9	11571.7
Overall Step Length Variation Period 1	SCO PCB	trt3	507.8	18.62	471.2	507.8	544.3	11250
Overall Step Length Variation Period 1	NBH Ctrl	trt4	440.8	18.35	404.9	440.8	476.9	11075.44
Overall Step Length Variation Period 1	NBH PCB	trt5	461.3	18.57	424.5	461.3	497.8	11566.43
Overall Step Length Variation Period 1	SCO Hg Trt Effect	trt.eff[2]	16.05	22.61	-28.34	15.99	60.43	11151.42
Overall Step Length Variation Period 1	SCO PCB Trt Effect	trt.eff[3]	65	22.8	20.25	64.96	109.3	11429.71
Overall Step Length Variation Period 1	NBH SCO Trt Effect	trt.eff[4]	-1.96	22.57	-46.05	-2.02	42.38	11250
Overall Step Length Variation Period 1	NBH PCB Trt Effect	trt.eff[5]	18.57	22.83	-26.29	18.63	63.31	11250
Overall Step Length Variation Period 1	P-value SCO Ctrl vs SCO Hg Trt	pvaltrt2_1	0.76	0.43	0	1	1	12073.91
Overall Step Length Variation Period 1	P-value SCO Ctrl vs SCO PCB Trt	pvaltrt3_1	1	0.05	1	1	1	9476.54
Overall Step Length Variation Period 1	P-value SCO Hg fed vs SCO PCB Trt	pvaltrt3_2	0.98	0.13	1	1	1	10831.07
Overall Step Length Variation Period 1	P-value SCO PCB vs NBH PCB Trt	pvaltrt3_5	0.98	0.15	1	1	1	11250
Overall Step Length Variation Period 1	P-value NBH Ctrl vs SCO Ctrl Trt	pvaltrt4_1	0.46	0.5	0	0	1	11250
Overall Step Length Variation Period 1	P-value NBH Ctrl vs NBH PCB Trt	pvaltrt5_4	0.82	0.39	0	1	1	11053.67
Overall Step Length Variation Period 1	Individal predicted SCO Ctrl Trt	ypred_1	442.5	88.85	269	442.3	615.7	11552.19
Overall Step Length Variation Period 1	Individal predicted SCO Hg Trt	ypred_2	458.6	88.49	284.4	458.8	633.6	11071.1
Overall Step Length Variation Period 1	Individal predicted SCO PCB Trt	ypred_3	507.5	88.59	333.1	507.3	681.3	11250
Overall Step Length Variation Period 1	Individal predicted NBH Ctrl Trt	ypred_4	440.6	88.6	267	440.4	614.4	9984.78
Overall Step Length Variation Period 1	Individal predicted NBH PCB Trt	ypred_5	461.3	88.75	287	461.8	635.2	11588.66
Overall Step Length Variation Period 1	Residual Variance	var	7533	1021	5800	7461	9787	11466.12
Overall Step Length Variation Period 1	Batch Variance	var.a	1092	1048	0.07	862.5	3720	11250
Overall Step Length Variation Period 1	Assay Time Covariate	betta_mfn	6.45	11.45	-16.45	6.47	29.34	11521.73
Overall Turning Angle Period 1	Overall mean	mean	103.7	4.15	95.55	103.7	111.9	7576.96
Overall Turning Angle Period 1	SCO Ctrl	trt1	103.7	4.15	95.55	103.7	111.9	7576.96
Overall Turning Angle Period 1	SCO Hg	trt2	102.4	4.23	94.05	102.4	110.6	7384.45
Overall Turning Angle Period 1	SCO PCB	trt3	96.28	4.3	87.88	96.29	104.7	7500
Overall Turning Angle Period 1	NBH Ctrl	trt4	100.1	4.2	91.81	100.1	108.3	7726.85
Overall Turning Angle Period 1	NBH PCB	trt5	95.72	4.28	87.31	95.7	104.1	7994.87
Overall Turning Angle Period 1	SCO Hg Trt Effect	trt.eff[2]	-1.36	5.87	-12.89	-1.36	10.19	7823.08
Overall Turning Angle Period 1	SCO PCB Trt Effect	trt.eff[3]	-7.44	5.9	-19.02	-7.45	4.12	7417.12
Overall Turning Angle Period 1	NBH SCO Trt Effect	trt.eff[4]	-3.65	5.83	-15.1	-3.67	7.81	7831.69
Overall Turning Angle Period 1	NBH PCB Trt Effect	trt.eff[5]	-8	5.92	-19.57	-8.01	3.63	7500
Overall Turning Angle Period 1	P-value SCO Ctrl vs SCO Hg Trt	pvaltrt2_1	0.41	0.49	0	0	1	7500
Overall Turning Angle Period 1	P-value SCO Ctrl vs SCO PCB Trt	pvaltrt3_1	0.1	0.3	0	0	1	7500
Overall Turning Angle Period 1	P-value SCO Hg fed vs SCO PCB Trt	pvaltrt3_2	0.15	0.36	0	0	1	7668.45
Overall Turning Angle Period 1	P-value SCO PCB vs NBH PCB Trt	pvaltrt3_5	0.54	0.5	0	1	1	7500
Overall Turning Angle Period 1	P-value NBH Ctrl vs SCO Ctrl Trt	pvaltrt4_1	0.26	0.44	0	0	1	7505.19
Overall Turning Angle Period 1	P-value NBH Ctrl vs NBH PCB Trt	pvaltrt5_4	0.23	0.42	0	0	1	7834.43
Overall Turning Angle Period 1	Individal predicted SCO Ctrl Trt	ypred_1	103.7	22.91	58.5	103.8	148.6	7179.33
Overall Turning Angle Period 1	Individal predicted SCO Hg Trt	ypred_2	102.3	22.86	57.64	102.3	147.1	7353.26
Overall Turning Angle Period 1	Individal predicted SCO PCB Trt	ypred_3	96.21	22.82	51.5	96.13	141	7423.02
Overall Turning Angle Period 1	Individal predicted NBH Ctrl Trt	ypred_4	100.1	22.86	55.51	100.1	144.8	7365.57
Overall Turning Angle Period 1	Individal predicted NBH PCB Trt	ypred_5	95.67	22.87	50.82	95.66	140.5	7893.08
Overall Turning Angle Period 1	Residual Variance	var	505.6	62.03	398.9	500.6	641.1	7500
Overall Turning Angle Period 1	Batch Variance	var.a	5.02	12.36	0.01	0.61	37.08	7500
Overall Turning Angle Period 1	Assay Time Covariate	betta_mfn	0.11	1.99	-3.81	0.11	3.99	7565.92
Overall Turning Angle Variation Period 1	Overall mean	mean	751.8	7.45	737.2	751.8	766.4	9367.38
Overall Turning Angle Variation Period 1	SCO Ctrl	trt1	751.8	7.45	737.2	751.8	766.4	9367.38
Overall Turning Angle Variation Period 1	SCO Hg	trt2	760.9	7.57	746	760.9	775.7	8074.64
Overall Turning Angle Variation Period 1	SCO PCB	trt3	728.9	7.69	713.8	728.9	744	9000
Overall Turning Angle Variation Period 1	NBH Ctrl	trt4	753.7	7.54	738.9	753.7	768.6	9000
Overall Turning Angle Variation Period 1	NBH PCB	trt5	754.7	7.66	739.7	754.7	769.8	9604.9
Overall Turning Angle Variation Period 1	SCO Hg Trt Effect	trt.eff[2]	9.08	9.92	-10.35	9.09	28.62	9334.52
Overall Turning Angle Variation Period 1	SCO PCB Trt Effect	trt.eff[3]	-22.91	9.98	-42.42	-22.93	-3.32	8970.84
Overall Turning Angle Variation Period 1	NBH SCO Trt Effect	trt.eff[4]	1.92	9.87	-17.48	1.88	21.25	9290.78
Overall Turning Angle Variation Period 1	NBH PCB Trt Effect	trt.eff[5]	2.95	10.01	-16.75	2.95	22.63	9000
Overall Turning Angle Variation Period 1	P-value SCO Ctrl vs SCO Hg Trt	pvaltrt2_1	0.82	0.38	0	1	1	9580.35
Overall Turning Angle Variation Period 1	P-value SCO Ctrl vs SCO PCB Trt	pvaltrt3_1	0.01	0.1	0	0	0	8817.29
Overall Turning Angle Variation Period 1	P-value SCO Hg fed vs SCO PCB Trt	pvaltrt3_2	0	0.03	0	0	0	9000
Overall Turning Angle Variation Period 1	P-value SCO PCB vs NBH PCB Trt	pvaltrt3_5	0.01	0.07	0	0	0	7720.72
Overall Turning Angle Variation Period 1	P-value NBH Ctrl vs SCO Ctrl Trt	pvaltrt4_1	0.58	0.49	0	1	1	8731.32
Overall Turning Angle Variation Period 1	P-value NBH Ctrl vs NBH PCB Trt	pvaltrt5_4	0.54	0.5	0	1	1	9000
Overall Turning Angle Variation Period 1	Individal predicted SCO Ctrl Trt	ypred_1	751.8	38.84	675.1	752	828	8653.53
Overall Turning Angle Variation Period 1	Individal predicted SCO Hg Trt	ypred_2	760.8	38.72	685.1	760.9	836.6	8802.7
Overall Turning Angle Variation Period 1	Individal predicted SCO PCB Trt	ypred_3	728.8	38.7	652.6	728.7	805	8824.88
Overall Turning Angle Variation Period 1	Individal predicted NBH Ctrl Trt	ypred_4	753.7	38.81	677.2	753.7	829.8	9086.58
Overall Turning Angle Variation Period 1	Individal predicted NBH PCB Trt	ypred_5	754.7	38.78	678.4	754.8	830.8	9488.88
Overall Turning Angle Variation Period 1	Residual Variance	var	1448	189.5	1120	1433	1860	9000
Overall Turning Angle Variation Period 1	Batch Variance	var.a	102.1	138.9	0.02	52.23	464.8	8745.5
Overall Turning Angle Variation Period 1	Assay Time Covariate	betta_mfn	-9.33	4.21	-17.67	-9.33	-0.98	8787.69
Swimming Bouts Period 2 (per sec)	Overall mean	mean	1242	80.09	1084	1242	1399	16279.38
Swimming Bouts Period 2 (per sec)	SCO Ctrl	trt1	1242	80.09	1084	1242	1399	16279.38
Swimming Bouts Period 2 (per sec)	SCO Hg	trt2	1449	82.53	1286	1449	1611	16879.69
Swimming Bouts Period 2 (per sec)	SCO PCB	trt3	793.8	83.86	629.2	793.6	958.8	16500
Swimming Bouts Period 2 (per sec)	NBH Ctrl	trt4	1328	82.29	1166	1328	1490	16254.16
Swimming Bouts Period 2 (per sec)	NBH PCB	trt5	1237	83.67	1072	1237	1401	16777.57
Swimming Bouts Period 2 (per sec)	SCO Hg Trt Effect	trt.eff[2]	207	113.7	-15.96	206.9	428.8	15923.99
Swimming Bouts Period 2 (per sec)	SCO PCB Trt Effect	trt.eff[3]	-447.9	114.6	-671.6	-447.8	-222.9	16676.99
Swimming Bouts Period 2 (per sec)	NBH SCO Trt Effect	trt.eff[4]	86.56	113.5	-136.9	86.24	309.4	16500
Swimming Bouts Period 2 (per sec)	NBH PCB Trt Effect	trt.eff[5]	-4.97	114.8	-230.4	-4.9	220.6	16731.54
Swimming Bouts Period 2 (per sec)	P-value SCO Ctrl vs SCO Hg Trt	pvaltrt2_1	0.97	0.18	0	1	1	16445.03
Swimming Bouts Period 2 (per sec)	P-value SCO Ctrl vs SCO PCB Trt	pvaltrt3_1	0	0.01	0	0	0	5500
Swimming Bouts Period 2 (per sec)	P-value SCO Hg fed vs SCO PCB Trt	pvaltrt3_2	0	0	0	0	0	0
Swimming Bouts Period 2 (per sec)	P-value SCO PCB vs NBH PCB Trt	pvaltrt3_5	0	0.01	0	0	0	5500
Swimming Bouts Period 2 (per sec)	P-value NBH Ctrl vs SCO Ctrl Trt	pvaltrt4_1	0.78	0.42	0	1	1	16728.26
Swimming Bouts Period 2 (per sec)	P-value NBH Ctrl vs NBH PCB Trt	pvaltrt5_4	0.22	0.41	0	0	1	16839.05
Swimming Bouts Period 2 (per sec)	Individal predicted SCO Ctrl Trt	ypred_1	1241	450.7	347.9	1242	2123	17064.65
Swimming Bouts Period 2 (per sec)	Individal predicted SCO Hg Trt	ypred_2	1448	449.4	565.3	1446	2331	16561.33
Swimming Bouts Period 2 (per sec)	Individal predicted SCO PCB Trt	ypred_3	793.1	449.2	-87.45	793.5	1677	16500
Swimming Bouts Period 2 (per sec)	Individal predicted NBH Ctrl Trt	ypred_4	1328	449.4	447.5	1327	2204	16273.43
Swimming Bouts Period 2 (per sec)	Individal predicted NBH PCB Trt	ypred_5	1236	449.7	353.1	1238	2117	16797.94
Swimming Bouts Period 2 (per sec)	Residual Variance	var	195600	23940	154100	193800	247700	15818.83
Swimming Bouts Period 2 (per sec)	Batch Variance	var.a	1288	4238	0.01	12.39	12260	16500
Swimming Bouts Period 2 (per sec)	Assay Time Covariate	betta_mfn	14.58	35.78	-55.85	14.66	84.66	16770.84
Swimming Bout Duration Period 2 (sec)	Overall mean	mean	235.6	14.94	206.1	235.8	264.8	3887.34
Swimming Bout Duration Period 2 (sec)	SCO Ctrl	trt1	235.6	14.94	206.1	235.8	264.8	3887.34
Swimming Bout Duration Period 2 (sec)	SCO Hg	trt2	273.9	15.2	243.8	273.9	303.6	4002
Swimming Bout Duration Period 2 (sec)	SCO PCB	trt3	208	15.41	177.8	208	238.3	3897.12
Swimming Bout Duration Period 2 (sec)	NBH Ctrl	trt4	260.6	15.17	230.9	260.6	290.3	4002
Swimming Bout Duration Period 2 (sec)	NBH PCB	trt5	270.2	15.41	240.1	270.2	300.6	4002
Swimming Bout Duration Period 2 (sec)	SCO Hg Trt Effect	trt.eff[2]	38.23	21.23	-3.61	38.23	80.35	4002
Swimming Bout Duration Period 2 (sec)	SCO PCB Trt Effect	trt.eff[3]	-27.66	21.21	-69.29	-27.64	13.98	3874.79
Swimming Bout Duration Period 2 (sec)	NBH SCO Trt Effect	trt.eff[4]	24.97	21.1	-16.9	24.96	65.98	3892.28
Swimming Bout Duration Period 2 (sec)	NBH PCB Trt Effect	trt.eff[5]	34.6	21.34	-7.09	34.73	76.72	4135.92
Swimming Bout Duration Period 2 (sec)	P-value SCO Ctrl vs SCO Hg Trt	pvaltrt2_1	0.96	0.19	0	1	1	3926.31
Swimming Bout Duration Period 2 (sec)	P-value SCO Ctrl vs SCO PCB Trt	pvaltrt3_1	0.09	0.29	0	0	1	4002
Swimming Bout Duration Period 2 (sec)	P-value SCO Hg fed vs SCO PCB Trt	pvaltrt3_2	0	0.04	0	0	0	4002
Swimming Bout Duration Period 2 (sec)	P-value SCO PCB vs NBH PCB Trt	pvaltrt3_5	0	0.05	0	0	0	4002
Swimming Bout Duration Period 2 (sec)	P-value NBH Ctrl vs SCO Ctrl Trt	pvaltrt4_1	0.88	0.32	0	1	1	4002
Swimming Bout Duration Period 2 (sec)	P-value NBH Ctrl vs NBH PCB Trt	pvaltrt5_4	0.67	0.47	0	1	1.01	4169.64
Swimming Bout Duration Period 2 (sec)	Individal predicted SCO Ctrl Trt	ypred_1	235.5	83.18	71.95	236.1	396	3769.4
Swimming Bout Duration Period 2 (sec)	Individal predicted SCO Hg Trt	ypred_2	273.9	82.44	111.3	273.5	435.7	4361.82
Swimming Bout Duration Period 2 (sec)	Individal predicted SCO PCB Trt	ypred_3	207.7	82.63	45.43	206.6	369.1	4002
Swimming Bout Duration Period 2 (sec)	Individal predicted NBH Ctrl Trt	ypred_4	261.2	82.71	100	261.9	422	3812.27
Swimming Bout Duration Period 2 (sec)	Individal predicted NBH PCB Trt	ypred_5	269.8	82.88	106.9	269.3	432.7	4094.24
Swimming Bout Duration Period 2 (sec)	Residual Variance	var	6569	803.7	5177	6492	8319	4002
Swimming Bout Duration Period 2 (sec)	Batch Variance	var.a	42.19	126.1	0.01	1.91	425	4002
Swimming Bout Duration Period 2 (sec)	Assay Time Covariate	betta_mfn	0.8	6.98	-12.95	0.78	14.36	4377.48
Swimming Bout Speed Period 2 (mm/s)	Overall mean	mean	3148	43.13	3063	3148	3233	6000
Swimming Bout Speed Period 2 (mm/s)	SCO Ctrl	trt1	3148	43.13	3063	3148	3233	6000
Swimming Bout Speed Period 2 (mm/s)	SCO Hg	trt2	3082	43.83	2996	3082	3169	6000
Swimming Bout Speed Period 2 (mm/s)	SCO PCB	trt3	3184	44.59	3096	3184	3271	5730.51
Swimming Bout Speed Period 2 (mm/s)	NBH Ctrl	trt4	3192	43.89	3106	3192	3278	6000
Swimming Bout Speed Period 2 (mm/s)	NBH PCB	trt5	3224	44.52	3136	3224	3312	6000
Swimming Bout Speed Period 2 (mm/s)	SCO Hg Trt Effect	trt.eff[2]	-65.9	60.48	-184.9	-65.61	53.37	6000
Swimming Bout Speed Period 2 (mm/s)	SCO PCB Trt Effect	trt.eff[3]	35.41	60.69	-83.25	35.56	154.5	6191.97
Swimming Bout Speed Period 2 (mm/s)	NBH SCO Trt Effect	trt.eff[4]	43.56	60.48	-77.57	43.3	162.2	6000
Swimming Bout Speed Period 2 (mm/s)	NBH PCB Trt Effect	trt.eff[5]	75.49	61	-43.85	75.08	195.5	6130.3
Swimming Bout Speed Period 2 (mm/s)	P-value SCO Ctrl vs SCO Hg Trt	pvaltrt2_1	0.14	0.34	0	0	1	5832.05
Swimming Bout Speed Period 2 (mm/s)	P-value SCO Ctrl vs SCO PCB Trt	pvaltrt3_1	0.72	0.45	0	1	1	6165.85
Swimming Bout Speed Period 2 (mm/s)	P-value SCO Hg fed vs SCO PCB Trt	pvaltrt3_2	0.95	0.22	0	1	1	6000
Swimming Bout Speed Period 2 (mm/s)	P-value SCO PCB vs NBH PCB Trt	pvaltrt3_5	0.26	0.44	0	0	1	6170.67
Swimming Bout Speed Period 2 (mm/s)	P-value NBH Ctrl vs SCO Ctrl Trt	pvaltrt4_1	0.77	0.42	0	1	1	5558.76
Swimming Bout Speed Period 2 (mm/s)	P-value NBH Ctrl vs NBH PCB Trt	pvaltrt5_4	0.7	0.46	0	1	1	6532.94
Swimming Bout Speed Period 2 (mm/s)	Individal predicted SCO Ctrl Trt	ypred_1	3148	237.9	2679	3148	3610	5790.72
Swimming Bout Speed Period 2 (mm/s)	Individal predicted SCO Hg Trt	ypred_2	3083	235.8	2619	3086	3545	6000
Swimming Bout Speed Period 2 (mm/s)	Individal predicted SCO PCB Trt	ypred_3	3185	236.4	2719	3187	3648	6000
Swimming Bout Speed Period 2 (mm/s)	Individal predicted NBH Ctrl Trt	ypred_4	3192	236.6	2728	3192	3655	6000
Swimming Bout Speed Period 2 (mm/s)	Individal predicted NBH PCB Trt	ypred_5	3224	236.9	2759	3225	3691	5807.03
Swimming Bout Speed Period 2 (mm/s)	Residual Variance	var	53940	6701	42290	53410	68520	6000
Swimming Bout Speed Period 2 (mm/s)	Batch Variance	var.a	882.6	2208	0.01	19.44	7090	5275.42
Swimming Bout Speed Period 2 (mm/s)	Assay Time Covariate	betta_mfn	-16.77	20.46	-56.89	-16.65	23.58	6096.35
Swimming Bout Turning Angle Period 2	Overall mean	mean	1860	1174	-373.7	1830	4232	3885.89
Swimming Bout Turning Angle Period 2	SCO Ctrl	trt1	1860	1174	-373.7	1830	4232	3885.89
Swimming Bout Turning Angle Period 2	SCO Hg	trt2	2258	1331	-282.2	2206	4938	3867.56
Swimming Bout Turning Angle Period 2	SCO PCB	trt3	2407	1331	-119.9	2362	5078	3907.43
Swimming Bout Turning Angle Period 2	NBH Ctrl	trt4	2309	1329	-228.4	2308	4986	3872.42
Swimming Bout Turning Angle Period 2	NBH PCB	trt5	2821	1326	296.2	2810	5474	3862.04
Swimming Bout Turning Angle Period 2	SCO Hg Trt Effect	trt.eff[2]	397.5	552.8	-693.6	385.8	1483	3870.1
Swimming Bout Turning Angle Period 2	SCO PCB Trt Effect	trt.eff[3]	546.5	555.3	-543.4	544.2	1632	4083.85
Swimming Bout Turning Angle Period 2	NBH SCO Trt Effect	trt.eff[4]	448.4	552.8	-638.5	447.7	1523	4002
Swimming Bout Turning Angle Period 2	NBH PCB Trt Effect	trt.eff[5]	960.4	555.2	-141.1	959.1	2032	4002
Swimming Bout Turning Angle Period 2	P-value SCO Ctrl vs SCO Hg Trt	pvaltrt2_1	0.77	0.42	0	1	1.01	4002
Swimming Bout Turning Angle Period 2	P-value SCO Ctrl vs SCO PCB Trt	pvaltrt3_1	0.84	0.37	0	1	1	3895.93
Swimming Bout Turning Angle Period 2	P-value SCO Hg fed vs SCO PCB Trt	pvaltrt3_2	0.59	0.49	0	1	1	3572.96
Swimming Bout Turning Angle Period 2	P-value SCO PCB vs NBH PCB Trt	pvaltrt3_5	0.26	0.44	0	0	1	4002
Swimming Bout Turning Angle Period 2	P-value NBH Ctrl vs SCO Ctrl Trt	pvaltrt4_1	0.79	0.41	0	1	1	4114.66
Swimming Bout Turning Angle Period 2	P-value NBH Ctrl vs NBH PCB Trt	pvaltrt5_4	0.78	0.41	0	1	1	4247.58
Swimming Bout Turning Angle Period 2	Individal predicted SCO Ctrl Trt	ypred_1	1853	3031	-4113	1870	7819	3710.28
Swimming Bout Turning Angle Period 2	Individal predicted SCO Hg Trt	ypred_2	2272	3084	-3824	2258	8315	4346.94
Swimming Bout Turning Angle Period 2	Individal predicted SCO PCB Trt	ypred_3	2437	3083	-3606	2450	8509	4124.9
Swimming Bout Turning Angle Period 2	Individal predicted NBH Ctrl Trt	ypred_4	2310	3090	-3763	2323	8364	4002
Swimming Bout Turning Angle Period 2	Individal predicted NBH PCB Trt	ypred_5	2828	3087	-3258	2781	8911	4002
Swimming Bout Turning Angle Period 2	Residual Variance	var	7773000	989900	6079000	7718000	9944000	3815.35
Swimming Bout Turning Angle Period 2	Batch Variance	var.a	70640000	40200000	21310000	61500000	172800000	4109.9
Swimming Bout Turning Angle Period 2	Assay Time Covariate	betta_mfn	-0.39	99.56	-194.4	0.37	194.4	4117.06
Total Distance Traveled Period 2 (mm)	Overall mean	mean	744.5	28.72	688	744.5	800.6	4620.64
Total Distance Traveled Period 2 (mm)	SCO Ctrl	trt1	744.5	28.72	688	744.5	800.6	4620.64
Total Distance Traveled Period 2 (mm)	SCO Hg	trt2	680.5	29.25	623.4	680.5	738	3992.35
Total Distance Traveled Period 2 (mm)	SCO PCB	trt3	728.3	29.66	670	728.4	786.2	4500
Total Distance Traveled Period 2 (mm)	NBH Ctrl	trt4	733.6	29.13	675.9	733.6	791	4500
Total Distance Traveled Period 2 (mm)	NBH PCB	trt5	713.2	29.59	655.3	713.2	771.7	5077.22
Total Distance Traveled Period 2 (mm)	SCO Hg Trt Effect	trt.eff[2]	-63.97	39.58	-141.6	-63.97	14.22	4388.22
Total Distance Traveled Period 2 (mm)	SCO PCB Trt Effect	trt.eff[3]	-16.22	39.78	-93.93	-16.23	61.25	4646.08
Total Distance Traveled Period 2 (mm)	NBH SCO Trt Effect	trt.eff[4]	-10.84	39.4	-88.48	-10.87	66.43	4563.57
Total Distance Traveled Period 2 (mm)	NBH PCB Trt Effect	trt.eff[5]	-31.28	39.92	-109.3	-31.39	47.44	4500
Total Distance Traveled Period 2 (mm)	P-value SCO Ctrl vs SCO Hg Trt	pvaltrt2_1	0.05	0.22	0	0	1	4500
Total Distance Traveled Period 2 (mm)	P-value SCO Ctrl vs SCO PCB Trt	pvaltrt3_1	0.34	0.47	0	0	1	4898.83
Total Distance Traveled Period 2 (mm)	P-value SCO Hg fed vs SCO PCB Trt	pvaltrt3_2	0.88	0.32	0	1	1	4500
Total Distance Traveled Period 2 (mm)	P-value SCO PCB vs NBH PCB Trt	pvaltrt3_5	0.65	0.48	0	1	1	4594.36
Total Distance Traveled Period 2 (mm)	P-value NBH Ctrl vs SCO Ctrl Trt	pvaltrt4_1	0.39	0.49	0	0	1	4595.1
Total Distance Traveled Period 2 (mm)	P-value NBH Ctrl vs NBH PCB Trt	pvaltrt5_4	0.31	0.46	0	0	1	4500
Total Distance Traveled Period 2 (mm)	Individal predicted SCO Ctrl Trt	ypred_1	744.7	155.5	439.1	745.3	1048	4579.62
Total Distance Traveled Period 2 (mm)	Individal predicted SCO Hg Trt	ypred_2	680.7	154.7	375.7	680.9	980.3	4500
Total Distance Traveled Period 2 (mm)	Individal predicted SCO PCB Trt	ypred_3	728.2	154.1	427.9	728.1	1029	4320.22
Total Distance Traveled Period 2 (mm)	Individal predicted NBH Ctrl Trt	ypred_4	734.1	154.5	434.4	735.7	1036	5065.71
Total Distance Traveled Period 2 (mm)	Individal predicted NBH PCB Trt	ypred_5	713.1	154.6	407.7	712.2	1017	4500
Total Distance Traveled Period 2 (mm)	Residual Variance	var	23080	2941	18000	22820	29480	4500
Total Distance Traveled Period 2 (mm)	Batch Variance	var.a	830.1	1546	0.02	30.94	5097	4221.85
Total Distance Traveled Period 2 (mm)	Assay Time Covariate	betta_mfn	-8.12	14.78	-36.89	-8.18	21.74	4354.13
Total Time Swimming Period 2 (sec)	Overall mean	mean	452.6	24.96	403.7	452.6	501.7	6222.91
Total Time Swimming Period 2 (sec)	SCO Ctrl	trt1	452.6	24.96	403.7	452.6	501.7	6222.91
Total Time Swimming Period 2 (sec)	SCO Hg	trt2	391.9	25.25	341.2	391.9	441.5	6211.99
Total Time Swimming Period 2 (sec)	SCO PCB	trt3	417.8	25.79	366.9	417.8	468.1	5641.54
Total Time Swimming Period 2 (sec)	NBH Ctrl	trt4	405.3	25.43	355.4	405.3	455.4	6281.45
Total Time Swimming Period 2 (sec)	NBH PCB	trt5	362.7	25.78	312.2	362.5	413.6	6167.77
Total Time Swimming Period 2 (sec)	SCO Hg Trt Effect	trt.eff[2]	-60.69	35.28	-129.7	-60.94	8.35	6189.2
Total Time Swimming Period 2 (sec)	SCO PCB Trt Effect	trt.eff[3]	-34.85	35.55	-105.5	-34.77	34.6	5869.63
Total Time Swimming Period 2 (sec)	NBH SCO Trt Effect	trt.eff[4]	-47.37	35.46	-116.5	-47.31	21.65	6155.81
Total Time Swimming Period 2 (sec)	NBH PCB Trt Effect	trt.eff[5]	-89.93	35.7	-160.1	-90.14	-19.92	6000
Total Time Swimming Period 2 (sec)	P-value SCO Ctrl vs SCO Hg Trt	pvaltrt2_1	0.04	0.2	0	0	1	6000
Total Time Swimming Period 2 (sec)	P-value SCO Ctrl vs SCO PCB Trt	pvaltrt3_1	0.16	0.37	0	0	1	6000
Total Time Swimming Period 2 (sec)	P-value SCO Hg fed vs SCO PCB Trt	pvaltrt3_2	0.76	0.42	0	1	1	6341.38
Total Time Swimming Period 2 (sec)	P-value SCO PCB vs NBH PCB Trt	pvaltrt3_5	0.94	0.25	0	1	1	6147.16
Total Time Swimming Period 2 (sec)	P-value NBH Ctrl vs SCO Ctrl Trt	pvaltrt4_1	0.09	0.29	0	0	1	5867.66
Total Time Swimming Period 2 (sec)	P-value NBH Ctrl vs NBH PCB Trt	pvaltrt5_4	0.12	0.32	0	0	1	6779.5
Total Time Swimming Period 2 (sec)	Individal predicted SCO Ctrl Trt	ypred_1	452.5	138.1	181.1	453.5	722.1	6000
Total Time Swimming Period 2 (sec)	Individal predicted SCO Hg Trt	ypred_2	392.6	137.9	119.6	393.9	660.9	6142.55
Total Time Swimming Period 2 (sec)	Individal predicted SCO PCB Trt	ypred_3	417.3	138.1	150	417.3	690	5717.62
Total Time Swimming Period 2 (sec)	Individal predicted NBH Ctrl Trt	ypred_4	405.9	138.7	132.5	408.5	678.7	6000
Total Time Swimming Period 2 (sec)	Individal predicted NBH PCB Trt	ypred_5	362.9	138.6	91.17	362.7	635.6	6288.47
Total Time Swimming Period 2 (sec)	Residual Variance	var	18460	2273	14520	18260	23410	6540.82
Total Time Swimming Period 2 (sec)	Batch Variance	var.a	102.7	322.5	0.01	3	907.1	5269.26
Total Time Swimming Period 2 (sec)	Assay Time Covariate	betta_mfn	5.3	11.59	-17.68	5.31	28.2	6000
Overall Step Length Period 2 (mm)	Overall mean	mean	889.3	4.86	879.8	889.3	898.8	8001
Overall Step Length Period 2 (mm)	SCO Ctrl	trt1	889.3	4.86	879.8	889.3	898.8	8001
Overall Step Length Period 2 (mm)	SCO Hg	trt2	899.7	4.91	890.1	899.7	909.4	7905.25
Overall Step Length Period 2 (mm)	SCO PCB	trt3	892.2	4.99	882.4	892.2	902.1	8001
Overall Step Length Period 2 (mm)	NBH Ctrl	trt4	891.1	4.94	881.3	891.1	900.8	8001
Overall Step Length Period 2 (mm)	NBH PCB	trt5	894.5	5.01	884.7	894.5	904.4	8203
Overall Step Length Period 2 (mm)	SCO Hg Trt Effect	trt.eff[2]	10.45	6.21	-1.82	10.45	22.7	8684.94
Overall Step Length Period 2 (mm)	SCO PCB Trt Effect	trt.eff[3]	2.98	6.28	-9.36	2.98	15.28	8444.36
Overall Step Length Period 2 (mm)	NBH SCO Trt Effect	trt.eff[4]	1.84	6.25	-10.49	1.84	14.1	8334.84
Overall Step Length Period 2 (mm)	NBH PCB Trt Effect	trt.eff[5]	5.23	6.3	-7.1	5.23	17.62	8001
Overall Step Length Period 2 (mm)	P-value SCO Ctrl vs SCO Hg Trt	pvaltrt2_1	0.95	0.21	0	1	1	8001
Overall Step Length Period 2 (mm)	P-value SCO Ctrl vs SCO PCB Trt	pvaltrt3_1	0.68	0.47	0	1	1	8001
Overall Step Length Period 2 (mm)	P-value SCO Hg fed vs SCO PCB Trt	pvaltrt3_2	0.12	0.32	0	0	1	7957.49
Overall Step Length Period 2 (mm)	P-value SCO PCB vs NBH PCB Trt	pvaltrt3_5	0.36	0.48	0	0	1	7790.14
Overall Step Length Period 2 (mm)	P-value NBH Ctrl vs SCO Ctrl Trt	pvaltrt4_1	0.62	0.49	0	1	1	8001
Overall Step Length Period 2 (mm)	P-value NBH Ctrl vs NBH PCB Trt	pvaltrt5_4	0.7	0.46	0	1	1	8001
Overall Step Length Period 2 (mm)	Individal predicted SCO Ctrl Trt	ypred_1	889.3	24.44	841.1	889.2	937.4	7486.54
Overall Step Length Period 2 (mm)	Individal predicted SCO Hg Trt	ypred_2	899.6	24.42	851.6	899.6	947.6	8891.42
Overall Step Length Period 2 (mm)	Individal predicted SCO PCB Trt	ypred_3	892.3	24.38	844.5	892.2	940.2	8001
Overall Step Length Period 2 (mm)	Individal predicted NBH Ctrl Trt	ypred_4	891	24.45	842.6	891	939	8590.11
Overall Step Length Period 2 (mm)	Individal predicted NBH PCB Trt	ypred_5	894.5	24.42	846.8	894.4	942.1	8001
Overall Step Length Period 2 (mm)	Residual Variance	var	571.1	73.31	444.6	565	732.6	8254.22
Overall Step Length Period 2 (mm)	Batch Variance	var.a	63.76	64.5	0.44	46.89	227.2	8740.81
Overall Step Length Period 2 (mm)	Assay Time Covariate	betta_mfn	1.22	2.95	-4.67	1.23	7.01	8001
Overall Step Length Variation Period 2	Overall mean	mean	425.8	12.45	401.2	425.8	450.2	3600
Overall Step Length Variation Period 2	SCO Ctrl	trt1	425.8	12.45	401.2	425.8	450.2	3600
Overall Step Length Variation Period 2	SCO Hg	trt2	443.2	12.62	418.2	443.2	468.2	3503.82
Overall Step Length Variation Period 2	SCO PCB	trt3	446.5	12.74	421.3	446.6	471.5	3637.96
Overall Step Length Variation Period 2	NBH Ctrl	trt4	415.2	12.62	390.1	415.3	439.7	3621.15
Overall Step Length Variation Period 2	NBH PCB	trt5	414.8	12.81	389.4	414.8	439.9	3498.58
Overall Step Length Variation Period 2	SCO Hg Trt Effect	trt.eff[2]	17.45	15.88	-13.6	17.46	48.63	3600
Overall Step Length Variation Period 2	SCO PCB Trt Effect	trt.eff[3]	20.77	16.04	-10.86	20.85	52.21	3600
Overall Step Length Variation Period 2	NBH SCO Trt Effect	trt.eff[4]	-10.6	15.92	-42.05	-10.65	20.55	3550.64
Overall Step Length Variation Period 2	NBH PCB Trt Effect	trt.eff[5]	-10.99	16.08	-42.6	-10.97	20.31	3495.55
Overall Step Length Variation Period 2	P-value SCO Ctrl vs SCO Hg Trt	pvaltrt2_1	0.86	0.34	0	1	1	3600
Overall Step Length Variation Period 2	P-value SCO Ctrl vs SCO PCB Trt	pvaltrt3_1	0.9	0.3	0	1	1	3634.65
Overall Step Length Variation Period 2	P-value SCO Hg fed vs SCO PCB Trt	pvaltrt3_2	0.58	0.49	0	1	1	3633.98
Overall Step Length Variation Period 2	P-value SCO PCB vs NBH PCB Trt	pvaltrt3_5	0.97	0.16	0.96	1	1	3534.27
Overall Step Length Variation Period 2	P-value NBH Ctrl vs SCO Ctrl Trt	pvaltrt4_1	0.25	0.43	0	0	1	3768.25
Overall Step Length Variation Period 2	P-value NBH Ctrl vs NBH PCB Trt	pvaltrt5_4	0.49	0.5	0	0	1	3600
Overall Step Length Variation Period 2	Individal predicted SCO Ctrl Trt	ypred_1	425.9	62.46	303.8	426.1	548.4	3600
Overall Step Length Variation Period 2	Individal predicted SCO Hg Trt	ypred_2	443.3	62.39	320.8	443.4	566.4	3316.54
Overall Step Length Variation Period 2	Individal predicted SCO PCB Trt	ypred_3	446.1	62.1	323.9	446.5	567	3503.87
Overall Step Length Variation Period 2	Individal predicted NBH Ctrl Trt	ypred_4	415.2	62.24	293.6	415.3	537.5	3655.11
Overall Step Length Variation Period 2	Individal predicted NBH PCB Trt	ypred_5	414.5	62.23	291.9	414.5	536.5	3755.26
Overall Step Length Variation Period 2	Residual Variance	var	3729	499	2864	3694	4818	3600
Overall Step Length Variation Period 2	Batch Variance	var.a	412.1	448.6	0.03	315.8	1554	3422.17
Overall Step Length Variation Period 2	Assay Time Covariate	betta_mfn	4.34	7.46	-10.73	4.43	18.97	3679.02
Overall Turning Angle Period 2	Overall mean	mean	94.96	2.62	89.8	94.96	100.1	4002
Overall Turning Angle Period 2	SCO Ctrl	trt1	94.96	2.62	89.8	94.96	100.1	4002
Overall Turning Angle Period 2	SCO Hg	trt2	97.15	2.65	91.87	97.14	102.4	4002
Overall Turning Angle Period 2	SCO PCB	trt3	102.4	2.71	97.09	102.4	107.7	4002
Overall Turning Angle Period 2	NBH Ctrl	trt4	99.1	2.67	93.82	99.11	104.3	4002
Overall Turning Angle Period 2	NBH PCB	trt5	102.3	2.7	97.01	102.3	107.6	4109.57
Overall Turning Angle Period 2	SCO Hg Trt Effect	trt.eff[2]	2.19	3.7	-5.14	2.21	9.47	4002
Overall Turning Angle Period 2	SCO PCB Trt Effect	trt.eff[3]	7.43	3.73	0.11	7.44	14.74	3933.5
Overall Turning Angle Period 2	NBH SCO Trt Effect	trt.eff[4]	4.14	3.71	-3.14	4.16	11.34	4002
Overall Turning Angle Period 2	NBH PCB Trt Effect	trt.eff[5]	7.33	3.74	-0.02	7.32	14.64	4002
Overall Turning Angle Period 2	P-value SCO Ctrl vs SCO Hg Trt	pvaltrt2_1	0.72	0.45	0	1	1	4002
Overall Turning Angle Period 2	P-value SCO Ctrl vs SCO PCB Trt	pvaltrt3_1	0.98	0.15	0.99	1	1	3870.41
Overall Turning Angle Period 2	P-value SCO Hg fed vs SCO PCB Trt	pvaltrt3_2	0.92	0.27	0	1	1	4002
Overall Turning Angle Period 2	P-value SCO PCB vs NBH PCB Trt	pvaltrt3_5	0.51	0.5	0	0.99	1	4459.37
Overall Turning Angle Period 2	P-value NBH Ctrl vs SCO Ctrl Trt	pvaltrt4_1	0.87	0.34	0	1	1	3947.02
Overall Turning Angle Period 2	P-value NBH Ctrl vs NBH PCB Trt	pvaltrt5_4	0.8	0.4	0	1	1	4046.19
Overall Turning Angle Period 2	Individal predicted SCO Ctrl Trt	ypred_1	94.92	14.49	66.55	94.95	123.1	3672.01
Overall Turning Angle Period 2	Individal predicted SCO Hg Trt	ypred_2	97.22	14.4	68.97	97.23	125.4	3775.33
Overall Turning Angle Period 2	Individal predicted SCO PCB Trt	ypred_3	102.6	14.41	74.24	102.5	130.9	4002
Overall Turning Angle Period 2	Individal predicted NBH Ctrl Trt	ypred_4	99.11	14.45	70.87	99.17	127	4002
Overall Turning Angle Period 2	Individal predicted NBH PCB Trt	ypred_5	102.3	14.47	73.69	102.4	131.2	3616.54
Overall Turning Angle Period 2	Residual Variance	var	201.5	24.77	158.7	199.6	255.8	3663.06
Overall Turning Angle Period 2	Batch Variance	var.a	1.8	4.23	0.01	0.32	13.25	3821.46
Overall Turning Angle Period 2	Assay Time Covariate	betta_mfn	0.09	1.24	-2.35	0.09	2.52	4060.66
Overall Turning Angle Variation Period 2	Overall mean	mean	518.5	12.55	493.6	518.5	543.1	4754.51
Overall Turning Angle Variation Period 2	SCO Ctrl	trt1	518.5	12.55	493.6	518.5	543.1	4754.51
Overall Turning Angle Variation Period 2	SCO Hg	trt2	513.6	12.77	488.9	513.6	538.7	4155.4
Overall Turning Angle Variation Period 2	SCO PCB	trt3	517.6	12.95	492.4	517.6	542.8	4500
Overall Turning Angle Variation Period 2	NBH Ctrl	trt4	517	12.69	492.2	517	541.8	4500
Overall Turning Angle Variation Period 2	NBH PCB	trt5	529.1	12.91	503.7	529.1	554.5	6257.99
Overall Turning Angle Variation Period 2	SCO Hg Trt Effect	trt.eff[2]	-4.84	17.03	-38.32	-4.81	28.6	4369.45
Overall Turning Angle Variation Period 2	SCO PCB Trt Effect	trt.eff[3]	-0.87	17.09	-34.27	-0.9	32.43	4500
Overall Turning Angle Variation Period 2	NBH SCO Trt Effect	trt.eff[4]	-1.45	16.95	-34.89	-1.44	32.02	4961.88
Overall Turning Angle Variation Period 2	NBH PCB Trt Effect	trt.eff[5]	10.68	17.16	-23	10.62	44.66	4632.93
Overall Turning Angle Variation Period 2	P-value SCO Ctrl vs SCO Hg Trt	pvaltrt2_1	0.39	0.49	0	0	1	4359.44
Overall Turning Angle Variation Period 2	P-value SCO Ctrl vs SCO PCB Trt	pvaltrt3_1	0.48	0.5	0	0	1	4500
Overall Turning Angle Variation Period 2	P-value SCO Hg fed vs SCO PCB Trt	pvaltrt3_2	0.59	0.49	0	1	1	4474.77
Overall Turning Angle Variation Period 2	P-value SCO PCB vs NBH PCB Trt	pvaltrt3_5	0.25	0.43	0	0	1	4582.56
Overall Turning Angle Variation Period 2	P-value NBH Ctrl vs SCO Ctrl Trt	pvaltrt4_1	0.46	0.5	0	0	1	4780.25
Overall Turning Angle Variation Period 2	P-value NBH Ctrl vs NBH PCB Trt	pvaltrt5_4	0.76	0.43	0	1	1	4630.95
Overall Turning Angle Variation Period 2	Individal predicted SCO Ctrl Trt	ypred_1	518.5	66.57	386.1	518.6	648	4847.85
Overall Turning Angle Variation Period 2	Individal predicted SCO Hg Trt	ypred_2	513.6	66.5	383.1	513.7	642.7	4500
Overall Turning Angle Variation Period 2	Individal predicted SCO PCB Trt	ypred_3	517.4	66.17	388.1	517	646.7	4490.08
Overall Turning Angle Variation Period 2	Individal predicted NBH Ctrl Trt	ypred_4	517.3	66.31	387.6	517.5	647.1	4691.38
Overall Turning Angle Variation Period 2	Individal predicted NBH PCB Trt	ypred_5	529	66.54	395.8	528.9	659.8	4776.93
Overall Turning Angle Variation Period 2	Residual Variance	var	4253	548.5	3300	4208	5450	4500
Overall Turning Angle Variation Period 2	Batch Variance	var.a	218.2	345.5	0.02	58.15	1137	4500
Overall Turning Angle Variation Period 2	Assay Time Covariate	betta_mfn	-7.16	6.76	-20.46	-7.18	6.12	4142.4
Swimming Bouts Period 3 (per sec)	Overall mean	mean	382.4	24.37	334.4	382.4	430	4598.44
Swimming Bouts Period 3 (per sec)	SCO Ctrl	trt1	382.4	24.37	334.4	382.4	430	4598.44
Swimming Bouts Period 3 (per sec)	SCO Hg	trt2	416.4	24.7	367.4	416.4	465.3	4002
Swimming Bouts Period 3 (per sec)	SCO PCB	trt3	221.3	25.26	171.6	221.3	270.8	4002
Swimming Bouts Period 3 (per sec)	NBH Ctrl	trt4	383.2	24.81	333.9	383.2	431.8	4002
Swimming Bouts Period 3 (per sec)	NBH PCB	trt5	361.7	25.13	312.4	361.6	411.4	4002
Swimming Bouts Period 3 (per sec)	SCO Hg Trt Effect	trt.eff[2]	33.96	34.49	-34.35	34.06	101.6	4002
Swimming Bouts Period 3 (per sec)	SCO PCB Trt Effect	trt.eff[3]	-161.2	34.72	-229.3	-161.3	-93.86	3931.99
Swimming Bouts Period 3 (per sec)	NBH SCO Trt Effect	trt.eff[4]	0.74	34.58	-67.44	0.71	68.03	4002
Swimming Bouts Period 3 (per sec)	NBH PCB Trt Effect	trt.eff[5]	-20.75	34.81	-89.15	-20.99	47.48	4002
Swimming Bouts Period 3 (per sec)	P-value SCO Ctrl vs SCO Hg Trt	pvaltrt2_1	0.84	0.37	0	1	1.01	4111.46
Swimming Bouts Period 3 (per sec)	P-value SCO Ctrl vs SCO PCB Trt	pvaltrt3_1	0	0	0	0	0	0
Swimming Bouts Period 3 (per sec)	P-value SCO Hg fed vs SCO PCB Trt	pvaltrt3_2	0	0	0	0	0	0
Swimming Bouts Period 3 (per sec)	P-value SCO PCB vs NBH PCB Trt	pvaltrt3_5	0	0.01	0	0	0	1334
Swimming Bouts Period 3 (per sec)	P-value NBH Ctrl vs SCO Ctrl Trt	pvaltrt4_1	0.51	0.5	0	0.65	1	4022.33
Swimming Bouts Period 3 (per sec)	P-value NBH Ctrl vs NBH PCB Trt	pvaltrt5_4	0.27	0.44	0	0	1	4002
Swimming Bouts Period 3 (per sec)	Individal predicted SCO Ctrl Trt	ypred_1	382.1	135.2	118	382.7	644.9	3669.46
Swimming Bouts Period 3 (per sec)	Individal predicted SCO Hg Trt	ypred_2	417.1	134.3	151.1	419.1	680.8	3774.94
Swimming Bouts Period 3 (per sec)	Individal predicted SCO PCB Trt	ypred_3	222.7	134.4	-40.6	222.6	486.8	4002
Swimming Bouts Period 3 (per sec)	Individal predicted NBH Ctrl Trt	ypred_4	383.2	134.8	119.1	384.5	646.2	4002
Swimming Bouts Period 3 (per sec)	Individal predicted NBH PCB Trt	ypred_5	362.1	135	94.26	364	628.1	3624.75
Swimming Bouts Period 3 (per sec)	Residual Variance	var	17540	2153	13820	17400	22250	3654.92
Swimming Bouts Period 3 (per sec)	Batch Variance	var.a	113.7	357	0.01	3.18	1029	4002
Swimming Bouts Period 3 (per sec)	Assay Time Covariate	betta_mfn	-1.59	11.34	-23.79	-1.56	20.88	4028.42
Swimming Bout Duration Period 3 (sec)	Overall mean	mean	295.3	24.67	246.7	295.2	343.7	11645.82
Swimming Bout Duration Period 3 (sec)	SCO Ctrl	trt1	295.3	24.67	246.7	295.2	343.7	11645.82
Swimming Bout Duration Period 3 (sec)	SCO Hg	trt2	370.1	25	320.8	370.2	419.2	12360.46
Swimming Bout Duration Period 3 (sec)	SCO PCB	trt3	366.8	25.27	317	366.8	416.1	11651.66
Swimming Bout Duration Period 3 (sec)	NBH Ctrl	trt4	352.8	24.86	303.8	352.8	401.6	11250
Swimming Bout Duration Period 3 (sec)	NBH PCB	trt5	338.8	25.23	289	338.8	388.9	11630.73
Swimming Bout Duration Period 3 (sec)	SCO Hg Trt Effect	trt.eff[2]	74.87	31.11	13.82	74.82	135.7	11631.45
Swimming Bout Duration Period 3 (sec)	SCO PCB Trt Effect	trt.eff[3]	71.55	31.31	10.05	71.56	132.7	11694.85
Swimming Bout Duration Period 3 (sec)	NBH SCO Trt Effect	trt.eff[4]	57.56	30.97	-3.21	57.45	118.4	11252.83
Swimming Bout Duration Period 3 (sec)	NBH PCB Trt Effect	trt.eff[5]	43.54	31.4	-18.21	43.55	105.1	11250
Swimming Bout Duration Period 3 (sec)	P-value SCO Ctrl vs SCO Hg Trt	pvaltrt2_1	0.99	0.09	1	1	1	11047.43
Swimming Bout Duration Period 3 (sec)	P-value SCO Ctrl vs SCO PCB Trt	pvaltrt3_1	0.99	0.11	1	1	1	10861.96
Swimming Bout Duration Period 3 (sec)	P-value SCO Hg fed vs SCO PCB Trt	pvaltrt3_2	0.46	0.5	0	0	1	11250
Swimming Bout Duration Period 3 (sec)	P-value SCO PCB vs NBH PCB Trt	pvaltrt3_5	0.81	0.39	0	1	1	11208.72
Swimming Bout Duration Period 3 (sec)	P-value NBH Ctrl vs SCO Ctrl Trt	pvaltrt4_1	0.97	0.18	0	1	1	11089.14
Swimming Bout Duration Period 3 (sec)	P-value NBH Ctrl vs NBH PCB Trt	pvaltrt5_4	0.33	0.47	0	0	1	11250
Swimming Bout Duration Period 3 (sec)	Individal predicted SCO Ctrl Trt	ypred_1	294.9	122.1	54.93	295	533	11466.66
Swimming Bout Duration Period 3 (sec)	Individal predicted SCO Hg Trt	ypred_2	369.8	121.5	131.8	369.5	609.9	11074.58
Swimming Bout Duration Period 3 (sec)	Individal predicted SCO PCB Trt	ypred_3	366.3	121.7	127.9	365.9	605.6	11032.97
Swimming Bout Duration Period 3 (sec)	Individal predicted NBH Ctrl Trt	ypred_4	352.7	121.7	114.5	353.1	592.2	10570.61
Swimming Bout Duration Period 3 (sec)	Individal predicted NBH PCB Trt	ypred_5	338.7	121.9	99.47	338.6	578.1	11029.08
Swimming Bout Duration Period 3 (sec)	Residual Variance	var	14240	1932	10950	14080	18480	11077.71
Swimming Bout Duration Period 3 (sec)	Batch Variance	var.a	1843	1886	0.05	1450	6521	10435.18
Swimming Bout Duration Period 3 (sec)	Assay Time Covariate	betta_mfn	12.07	15.12	-18.41	12.12	42.2	11250
Swimming Bout Speed Period 3 (mm/s)	Overall mean	mean	171	10.27	150.9	171	191.1	3000
Swimming Bout Speed Period 3 (mm/s)	SCO Ctrl	trt1	171	10.27	150.9	171	191.1	3000
Swimming Bout Speed Period 3 (mm/s)	SCO Hg	trt2	185.4	10.43	164.8	185.3	205.8	2899.78
Swimming Bout Speed Period 3 (mm/s)	SCO PCB	trt3	190.3	10.51	169.5	190.3	210.9	3000
Swimming Bout Speed Period 3 (mm/s)	NBH Ctrl	trt4	175.8	10.4	155.3	175.9	196.1	2873.7
Swimming Bout Speed Period 3 (mm/s)	NBH PCB	trt5	166.6	10.58	145.6	166.6	187.1	2911.22
Swimming Bout Speed Period 3 (mm/s)	SCO Hg Trt Effect	trt.eff[2]	14.37	13.2	-11.59	14.33	40.34	3000
Swimming Bout Speed Period 3 (mm/s)	SCO PCB Trt Effect	trt.eff[3]	19.29	13.32	-6.98	19.32	45.46	3000
Swimming Bout Speed Period 3 (mm/s)	NBH SCO Trt Effect	trt.eff[4]	4.79	13.23	-21.42	4.74	30.75	2890.04
Swimming Bout Speed Period 3 (mm/s)	NBH PCB Trt Effect	trt.eff[5]	-4.47	13.37	-30.87	-4.42	21.73	2910.82
Swimming Bout Speed Period 3 (mm/s)	P-value SCO Ctrl vs SCO Hg Trt	pvaltrt2_1	0.86	0.34	0	1	1	3000
Swimming Bout Speed Period 3 (mm/s)	P-value SCO Ctrl vs SCO PCB Trt	pvaltrt3_1	0.93	0.26	0	1	1	2793.97
Swimming Bout Speed Period 3 (mm/s)	P-value SCO Hg fed vs SCO PCB Trt	pvaltrt3_2	0.64	0.48	0	1	1	2857.77
Swimming Bout Speed Period 3 (mm/s)	P-value SCO PCB vs NBH PCB Trt	pvaltrt3_5	0.96	0.19	0.98	1	1	3000
Swimming Bout Speed Period 3 (mm/s)	P-value NBH Ctrl vs SCO Ctrl Trt	pvaltrt4_1	0.64	0.48	0	1	1.01	3112.91
Swimming Bout Speed Period 3 (mm/s)	P-value NBH Ctrl vs NBH PCB Trt	pvaltrt5_4	0.24	0.43	0	0	1	2615.35
Swimming Bout Speed Period 3 (mm/s)	Individal predicted SCO Ctrl Trt	ypred_1	171.1	51.82	68.72	171.2	272.8	3033.33
Swimming Bout Speed Period 3 (mm/s)	Individal predicted SCO Hg Trt	ypred_2	185.5	51.87	83.51	186.1	287.6	3000
Swimming Bout Speed Period 3 (mm/s)	Individal predicted SCO PCB Trt	ypred_3	189.9	51.47	87.95	190.2	289.9	2711.42
Swimming Bout Speed Period 3 (mm/s)	Individal predicted NBH Ctrl Trt	ypred_4	175.9	51.7	74.73	175.5	277.3	3080.22
Swimming Bout Speed Period 3 (mm/s)	Individal predicted NBH PCB Trt	ypred_5	166.4	51.71	64.3	166.5	267.5	3132.26
Swimming Bout Speed Period 3 (mm/s)	Residual Variance	var	2572	344.9	1983	2544	3325	3112.71
Swimming Bout Speed Period 3 (mm/s)	Batch Variance	var.a	266.9	304	0.03	189.2	1033	2795.29
Swimming Bout Speed Period 3 (mm/s)	Assay Time Covariate	betta_mfn	10	6.1	-2.27	10.03	22.06	3000
Swimming Bout Turning Angle Period 3	Overall mean	mean	1002	26.16	950.6	1002	1054	5001
Swimming Bout Turning Angle Period 3	SCO Ctrl	trt1	1002	26.16	950.6	1002	1054	5001
Swimming Bout Turning Angle Period 3	SCO Hg	trt2	1051	26.47	999.3	1051	1103	5001
Swimming Bout Turning Angle Period 3	SCO PCB	trt3	953.3	26.92	899.9	953.2	1006	4774.02
Swimming Bout Turning Angle Period 3	NBH Ctrl	trt4	979.3	26.48	927.4	979.3	1032	5001
Swimming Bout Turning Angle Period 3	NBH PCB	trt5	1028	26.84	975.9	1028	1081	5001
Swimming Bout Turning Angle Period 3	SCO Hg Trt Effect	trt.eff[2]	49.71	35.7	-20.44	49.77	119.8	5001
Swimming Bout Turning Angle Period 3	SCO PCB Trt Effect	trt.eff[3]	-48.51	35.84	-119.9	-48.67	21.73	5027.35
Swimming Bout Turning Angle Period 3	NBH SCO Trt Effect	trt.eff[4]	-22.49	35.68	-92.69	-22.35	47.81	5001
Swimming Bout Turning Angle Period 3	NBH PCB Trt Effect	trt.eff[5]	26.6	35.95	-43.61	26.71	97.07	5001
Swimming Bout Turning Angle Period 3	P-value SCO Ctrl vs SCO Hg Trt	pvaltrt2_1	0.92	0.27	0	1	1	5001
Swimming Bout Turning Angle Period 3	P-value SCO Ctrl vs SCO PCB Trt	pvaltrt3_1	0.09	0.28	0	0	1	4860.19
Swimming Bout Turning Angle Period 3	P-value SCO Hg fed vs SCO PCB Trt	pvaltrt3_2	0	0.06	0	0	0	4718.14
Swimming Bout Turning Angle Period 3	P-value SCO PCB vs NBH PCB Trt	pvaltrt3_5	0.02	0.14	0	0	0.01	4911.17
Swimming Bout Turning Angle Period 3	P-value NBH Ctrl vs SCO Ctrl Trt	pvaltrt4_1	0.26	0.44	0	0	1	4917.42
Swimming Bout Turning Angle Period 3	P-value NBH Ctrl vs NBH PCB Trt	pvaltrt5_4	0.91	0.28	0	1	1	5043.1
Swimming Bout Turning Angle Period 3	Individal predicted SCO Ctrl Trt	ypred_1	1001	140.3	724.4	1001	1274	4803.94
Swimming Bout Turning Angle Period 3	Individal predicted SCO Hg Trt	ypred_2	1052	138.9	777.1	1053	1326	5001
Swimming Bout Turning Angle Period 3	Individal predicted SCO PCB Trt	ypred_3	954.4	139.2	683.4	957.8	1226	5001
Swimming Bout Turning Angle Period 3	Individal predicted NBH Ctrl Trt	ypred_4	979.5	139.5	704.4	980.1	1251	5001
Swimming Bout Turning Angle Period 3	Individal predicted NBH PCB Trt	ypred_5	1029	139.6	752.5	1029	1302	5124.23
Swimming Bout Turning Angle Period 3	Residual Variance	var	18700	2399	14510	18540	23900	4618.28
Swimming Bout Turning Angle Period 3	Batch Variance	var.a	776.7	1346	0.02	58.34	4427	4355.69
Swimming Bout Turning Angle Period 3	Assay Time Covariate	betta_mfn	-5.19	13.48	-31.7	-5.19	21.22	5465.55
Total Distance Traveled Period 3 (mm)	Overall mean	mean	9281	10.82	9259	9281	9302	6950.84
Total Distance Traveled Period 3 (mm)	SCO Ctrl	trt1	9281	10.82	9259	9281	9302	6950.84
Total Distance Traveled Period 3 (mm)	SCO Hg	trt2	9304	10.9	9282	9304	9325	6000
Total Distance Traveled Period 3 (mm)	SCO PCB	trt3	9327	11.08	9305	9327	9349	5735.97
Total Distance Traveled Period 3 (mm)	NBH Ctrl	trt4	9297	10.93	9275	9297	9318	5760.37
Total Distance Traveled Period 3 (mm)	NBH PCB	trt5	9294	11.1	9272	9294	9316	6000
Total Distance Traveled Period 3 (mm)	SCO Hg Trt Effect	trt.eff[2]	23.22	12.22	-0.97	23.25	47.24	6000
Total Distance Traveled Period 3 (mm)	SCO PCB Trt Effect	trt.eff[3]	46.33	12.39	21.84	46.37	70.64	5765.91
Total Distance Traveled Period 3 (mm)	NBH SCO Trt Effect	trt.eff[4]	15.86	12.25	-8.45	15.74	40.03	5869.76
Total Distance Traveled Period 3 (mm)	NBH PCB Trt Effect	trt.eff[5]	13.35	12.43	-10.92	13.32	37.67	6117.32
Total Distance Traveled Period 3 (mm)	P-value SCO Ctrl vs SCO Hg Trt	pvaltrt2_1	0.97	0.17	0.33	1	1	6000
Total Distance Traveled Period 3 (mm)	P-value SCO Ctrl vs SCO PCB Trt	pvaltrt3_1	1	0.01	1	1	1	2000
Total Distance Traveled Period 3 (mm)	P-value SCO Hg fed vs SCO PCB Trt	pvaltrt3_2	0.97	0.18	0	1	1	6000
Total Distance Traveled Period 3 (mm)	P-value SCO PCB vs NBH PCB Trt	pvaltrt3_5	1	0.07	1	1	1	6000
Total Distance Traveled Period 3 (mm)	P-value NBH Ctrl vs SCO Ctrl Trt	pvaltrt4_1	0.9	0.29	0	1	1	5827.56
Total Distance Traveled Period 3 (mm)	P-value NBH Ctrl vs NBH PCB Trt	pvaltrt5_4	0.42	0.49	0	0	1	6000
Total Distance Traveled Period 3 (mm)	Individal predicted SCO Ctrl Trt	ypred_1	9280	48.13	9185	9281	9375	5789.86
Total Distance Traveled Period 3 (mm)	Individal predicted SCO Hg Trt	ypred_2	9304	47.88	9209	9303	9399	5803.76
Total Distance Traveled Period 3 (mm)	Individal predicted SCO PCB Trt	ypred_3	9327	48.1	9232	9328	9421	6407.14
Total Distance Traveled Period 3 (mm)	Individal predicted NBH Ctrl Trt	ypred_4	9297	48.13	9202	9296	9391	5729.24
Total Distance Traveled Period 3 (mm)	Individal predicted NBH PCB Trt	ypred_5	9294	48.14	9200	9294	9389	5717.98
Total Distance Traveled Period 3 (mm)	Residual Variance	var	2204	285.2	1720	2179	2832	5793.06
Total Distance Traveled Period 3 (mm)	Batch Variance	var.a	607.5	448.6	96.14	492.5	1708	5508.97
Total Distance Traveled Period 3 (mm)	Assay Time Covariate	betta_mfn	6.23	7.73	-9.14	6.25	21.44	6268.35
Total Time Swimming Period 3 (sec)	Overall mean	mean	409	18.37	372.9	409	445.1	11508.26
Total Time Swimming Period 3 (sec)	SCO Ctrl	trt1	409	18.37	372.9	409	445.1	11508.26
Total Time Swimming Period 3 (sec)	SCO Hg	trt2	364.3	18.57	327.5	364.4	400.5	10330.4
Total Time Swimming Period 3 (sec)	SCO PCB	trt3	321.9	18.79	285	321.8	358.8	10500
Total Time Swimming Period 3 (sec)	NBH Ctrl	trt4	374.1	18.5	337.7	374.2	410.4	10500
Total Time Swimming Period 3 (sec)	NBH PCB	trt5	380.5	18.75	343.4	380.5	417.3	10749.8
Total Time Swimming Period 3 (sec)	SCO Hg Trt Effect	trt.eff[2]	-44.64	22.69	-89.08	-44.65	-0.12	10536.12
Total Time Swimming Period 3 (sec)	SCO PCB Trt Effect	trt.eff[3]	-87.1	22.86	-132	-87.11	-42.52	10803.44
Total Time Swimming Period 3 (sec)	NBH SCO Trt Effect	trt.eff[4]	-34.83	22.64	-79.39	-34.89	9.6	10500
Total Time Swimming Period 3 (sec)	NBH PCB Trt Effect	trt.eff[5]	-28.51	22.92	-73.66	-28.51	16.45	10500
Total Time Swimming Period 3 (sec)	P-value SCO Ctrl vs SCO Hg Trt	pvaltrt2_1	0.02	0.16	0	0	0	10426.24
Total Time Swimming Period 3 (sec)	P-value SCO Ctrl vs SCO PCB Trt	pvaltrt3_1	0	0.01	0	0	0	3500
Total Time Swimming Period 3 (sec)	P-value SCO Hg fed vs SCO PCB Trt	pvaltrt3_2	0.03	0.18	0	0	0.47	10500
Total Time Swimming Period 3 (sec)	P-value SCO PCB vs NBH PCB Trt	pvaltrt3_5	0.01	0.08	0	0	0	9968.31
Total Time Swimming Period 3 (sec)	P-value NBH Ctrl vs SCO Ctrl Trt	pvaltrt4_1	0.06	0.24	0	0	1	10271.76
Total Time Swimming Period 3 (sec)	P-value NBH Ctrl vs NBH PCB Trt	pvaltrt5_4	0.61	0.49	0	1	1	10877.03
Total Time Swimming Period 3 (sec)	Individal predicted SCO Ctrl Trt	ypred_1	408.8	89.11	233.9	408.7	583.2	10676.26
Total Time Swimming Period 3 (sec)	Individal predicted SCO Hg Trt	ypred_2	364.1	88.81	190.4	364.5	541.4	10293.64
Total Time Swimming Period 3 (sec)	Individal predicted SCO PCB Trt	ypred_3	321.6	88.83	147.8	321.4	495.8	10500
Total Time Swimming Period 3 (sec)	Individal predicted NBH Ctrl Trt	ypred_4	373.9	88.89	199.8	373.8	549.4	9899.57
Total Time Swimming Period 3 (sec)	Individal predicted NBH PCB Trt	ypred_5	380.5	89.04	205.2	380.3	554.9	10500
Total Time Swimming Period 3 (sec)	Residual Variance	var	7581	1027	5844	7482	9848	10305.78
Total Time Swimming Period 3 (sec)	Batch Variance	var.a	1165	1087	0.1	931.5	3898	10500
Total Time Swimming Period 3 (sec)	Assay Time Covariate	betta_mfn	-8.71	11.67	-31.96	-8.73	14.75	10105.2
Overall Step Length Period 3 (mm)	Overall mean	mean	369.4	33.78	302.8	369.4	435.8	15986.95
Overall Step Length Period 3 (mm)	SCO Ctrl	trt1	369.4	33.78	302.8	369.4	435.8	15986.95
Overall Step Length Period 3 (mm)	SCO Hg	trt2	450.3	34.28	382.8	450.4	517.6	17010
Overall Step Length Period 3 (mm)	SCO PCB	trt3	516.1	34.66	448	516.1	584.2	16500
Overall Step Length Period 3 (mm)	NBH Ctrl	trt4	424.1	34.14	356.8	424.1	491.5	16500
Overall Step Length Period 3 (mm)	NBH PCB	trt5	410.3	34.59	342.1	410.3	478.8	17033.55
Overall Step Length Period 3 (mm)	SCO Hg Trt Effect	trt.eff[2]	80.91	41.36	-0.38	80.87	162	15943.18
Overall Step Length Period 3 (mm)	SCO PCB Trt Effect	trt.eff[3]	146.7	41.68	65.06	146.7	228.4	16779.87
Overall Step Length Period 3 (mm)	NBH SCO Trt Effect	trt.eff[4]	54.72	41.29	-26.5	54.66	136	16500
Overall Step Length Period 3 (mm)	NBH PCB Trt Effect	trt.eff[5]	40.86	41.77	-41.12	40.92	122.9	16722.45
Overall Step Length Period 3 (mm)	P-value SCO Ctrl vs SCO Hg Trt	pvaltrt2_1	0.97	0.16	0.99	1	1	16515.21
Overall Step Length Period 3 (mm)	P-value SCO Ctrl vs SCO PCB Trt	pvaltrt3_1	1	0.02	1	1	1	16500
Overall Step Length Period 3 (mm)	P-value SCO Hg fed vs SCO PCB Trt	pvaltrt3_2	0.94	0.24	0	1	1	16384.74
Overall Step Length Period 3 (mm)	P-value SCO PCB vs NBH PCB Trt	pvaltrt3_5	0.99	0.08	1	1	1	15939.29
Overall Step Length Period 3 (mm)	P-value NBH Ctrl vs SCO Ctrl Trt	pvaltrt4_1	0.91	0.29	0	1	1	17012.25
Overall Step Length Period 3 (mm)	P-value NBH Ctrl vs NBH PCB Trt	pvaltrt5_4	0.37	0.48	0	0	1	16500
Overall Step Length Period 3 (mm)	Individal predicted SCO Ctrl Trt	ypred_1	369.3	163	49.47	370.3	687.7	17725.27
Overall Step Length Period 3 (mm)	Individal predicted SCO Hg Trt	ypred_2	450	162.4	130.9	449.8	767.9	17293.22
Overall Step Length Period 3 (mm)	Individal predicted SCO PCB Trt	ypred_3	515.9	162.4	195.9	516	835.5	16500
Overall Step Length Period 3 (mm)	Individal predicted NBH Ctrl Trt	ypred_4	424.1	162.4	103.8	423.7	743	16089.85
Overall Step Length Period 3 (mm)	Individal predicted NBH PCB Trt	ypred_5	410.2	162.6	90.73	410	728	16774.64
Overall Step Length Period 3 (mm)	Residual Variance	var	25270	3441	19460	24980	32890	15720.49
Overall Step Length Period 3 (mm)	Batch Variance	var.a	4193	3765	0.15	3504	13480	15886.86
Overall Step Length Period 3 (mm)	Assay Time Covariate	betta_mfn	22.14	21.39	-21.04	22.29	64.43	16743.91
Overall Step Length Variation Period 3	Overall mean	mean	255.3	18.3	219.3	255.4	291.2	10594.56
Overall Step Length Variation Period 3	SCO Ctrl	trt1	255.3	18.3	219.3	255.4	291.2	10594.56
Overall Step Length Variation Period 3	SCO Hg	trt2	294.2	18.51	257.6	294.2	330.5	10025.88
Overall Step Length Variation Period 3	SCO PCB	trt3	326.4	18.72	289.6	326.4	363.1	10500
Overall Step Length Variation Period 3	NBH Ctrl	trt4	277.3	18.44	240.9	277.4	313.5	10500
Overall Step Length Variation Period 3	NBH PCB	trt5	276.4	18.69	239.6	276.5	313.1	10789.71
Overall Step Length Variation Period 3	SCO Hg Trt Effect	trt.eff[2]	38.81	22.77	-5.9	38.78	83.42	10573.44
Overall Step Length Variation Period 3	SCO PCB Trt Effect	trt.eff[3]	71.03	22.95	25.95	71.03	115.8	10795.57
Overall Step Length Variation Period 3	NBH SCO Trt Effect	trt.eff[4]	22	22.72	-22.65	21.97	66.67	10500
Overall Step Length Variation Period 3	NBH PCB Trt Effect	trt.eff[5]	21.1	23.01	-24.05	21.13	66.16	10500
Overall Step Length Variation Period 3	P-value SCO Ctrl vs SCO Hg Trt	pvaltrt2_1	0.96	0.2	0	1	1	10839.66
Overall Step Length Variation Period 3	P-value SCO Ctrl vs SCO PCB Trt	pvaltrt3_1	1	0.03	1	1	1	9713.97
Overall Step Length Variation Period 3	P-value SCO Hg fed vs SCO PCB Trt	pvaltrt3_2	0.92	0.27	0	1	1	10500
Overall Step Length Variation Period 3	P-value SCO PCB vs NBH PCB Trt	pvaltrt3_5	0.98	0.13	1	1	1	10500
Overall Step Length Variation Period 3	P-value NBH Ctrl vs SCO Ctrl Trt	pvaltrt4_1	0.83	0.37	0	1	1	10500
Overall Step Length Variation Period 3	P-value NBH Ctrl vs NBH PCB Trt	pvaltrt5_4	0.48	0.5	0	0	1	10728.49
Overall Step Length Variation Period 3	Individal predicted SCO Ctrl Trt	ypred_1	255.1	89.4	78.86	255.2	429.8	10680.95
Overall Step Length Variation Period 3	Individal predicted SCO Hg Trt	ypred_2	293.9	89.09	118.8	293.8	470	10304.81
Overall Step Length Variation Period 3	Individal predicted SCO PCB Trt	ypred_3	326	89.1	155.8	325.7	500.2	10500
Overall Step Length Variation Period 3	Individal predicted NBH Ctrl Trt	ypred_4	277.1	89.16	102.6	277.2	451.8	9115.59
Overall Step Length Variation Period 3	Individal predicted NBH PCB Trt	ypred_5	276.5	89.33	101.1	276.3	451.7	10500
Overall Step Length Variation Period 3	Residual Variance	var	7634	1035	5878	7549	9922	10345.17
Overall Step Length Variation Period 3	Batch Variance	var.a	1099	1058	0.07	877.2	3737	10154.9
Overall Step Length Variation Period 3	Assay Time Covariate	betta_mfn	12.68	11.5	-10.13	12.76	35.6	10500
Overall Turning Angle Period 3	Overall mean	mean	102.6	2.71	97.23	102.6	107.9	4002
Overall Turning Angle Period 3	SCO Ctrl	trt1	102.6	2.71	97.23	102.6	107.9	4002
Overall Turning Angle Period 3	SCO Hg	trt2	105.6	2.75	100.2	105.6	111	4002
Overall Turning Angle Period 3	SCO PCB	trt3	96.15	2.8	90.6	96.15	101.6	4002
Overall Turning Angle Period 3	NBH Ctrl	trt4	97.78	2.76	92.32	97.78	103.2	4002
Overall Turning Angle Period 3	NBH PCB	trt5	98.81	2.79	93.34	98.81	104.3	4002
Overall Turning Angle Period 3	SCO Hg Trt Effect	trt.eff[2]	3.05	3.77	-4.37	3.07	10.46	4002
Overall Turning Angle Period 3	SCO PCB Trt Effect	trt.eff[3]	-6.4	3.79	-13.88	-6.4	1.01	3935.37
Overall Turning Angle Period 3	NBH SCO Trt Effect	trt.eff[4]	-4.78	3.78	-12.21	-4.77	2.59	4002
Overall Turning Angle Period 3	NBH PCB Trt Effect	trt.eff[5]	-3.74	3.8	-11.2	-3.75	3.68	4002
Overall Turning Angle Period 3	P-value SCO Ctrl vs SCO Hg Trt	pvaltrt2_1	0.79	0.41	0	1	1.01	4002
Overall Turning Angle Period 3	P-value SCO Ctrl vs SCO PCB Trt	pvaltrt3_1	0.05	0.21	0	0	1	4006.48
Overall Turning Angle Period 3	P-value SCO Hg fed vs SCO PCB Trt	pvaltrt3_2	0.01	0.08	0	0	0	4002
Overall Turning Angle Period 3	P-value SCO PCB vs NBH PCB Trt	pvaltrt3_5	0.24	0.43	-0.01	0	1	3947.65
Overall Turning Angle Period 3	P-value NBH Ctrl vs SCO Ctrl Trt	pvaltrt4_1	0.1	0.3	0	0	1	4002
Overall Turning Angle Period 3	P-value NBH Ctrl vs NBH PCB Trt	pvaltrt5_4	0.61	0.49	0	1	1	4282.82
Overall Turning Angle Period 3	Individal predicted SCO Ctrl Trt	ypred_1	102.5	14.76	73.59	102.5	131.1	3667.62
Overall Turning Angle Period 3	Individal predicted SCO Hg Trt	ypred_2	105.7	14.67	76.58	105.7	134.5	3769.58
Overall Turning Angle Period 3	Individal predicted SCO PCB Trt	ypred_3	96.31	14.68	67.04	96.33	125.1	4002
Overall Turning Angle Period 3	Individal predicted NBH Ctrl Trt	ypred_4	97.78	14.71	68.91	97.84	126.4	4002
Overall Turning Angle Period 3	Individal predicted NBH PCB Trt	ypred_5	98.85	14.74	69.75	98.88	127.9	3604.83
Overall Turning Angle Period 3	Residual Variance	var	208.8	26.01	163.8	206.9	265.3	3772.07
Overall Turning Angle Period 3	Batch Variance	var.a	5.03	9.66	0.01	0.99	30.69	4002
Overall Turning Angle Period 3	Assay Time Covariate	betta_mfn	1.14	1.35	-1.5	1.14	3.78	4068.48
Overall Turning Angle Variation Period 3	Overall mean	mean	1689	32.1	1625	1689	1751	3992.35
Overall Turning Angle Variation Period 3	SCO Ctrl	trt1	1689	32.1	1625	1689	1751	3992.35
Overall Turning Angle Variation Period 3	SCO Hg	trt2	1713	32.75	1649	1713	1778	3476.84
Overall Turning Angle Variation Period 3	SCO PCB	trt3	1797	33.25	1732	1797	1862	3750
Overall Turning Angle Variation Period 3	NBH Ctrl	trt4	1699	32.55	1635	1699	1764	3750
Overall Turning Angle Variation Period 3	NBH PCB	trt5	1656	33.07	1591	1656	1721	5216.41
Overall Turning Angle Variation Period 3	SCO Hg Trt Effect	trt.eff[2]	24.41	44.07	-61.83	24.43	110.9	3638.82
Overall Turning Angle Variation Period 3	SCO PCB Trt Effect	trt.eff[3]	108.1	44.25	21.96	108.3	195.7	3750
Overall Turning Angle Variation Period 3	NBH SCO Trt Effect	trt.eff[4]	10.19	43.81	-79.34	10.1	96.46	4009.21
Overall Turning Angle Variation Period 3	NBH PCB Trt Effect	trt.eff[5]	-32.61	44.37	-118.7	-32.73	55.18	3863.64
Overall Turning Angle Variation Period 3	P-value SCO Ctrl vs SCO Hg Trt	pvaltrt2_1	0.71	0.45	0	1	1	3750
Overall Turning Angle Variation Period 3	P-value SCO Ctrl vs SCO PCB Trt	pvaltrt3_1	0.99	0.09	1	1	1	3750
Overall Turning Angle Variation Period 3	P-value SCO Hg fed vs SCO PCB Trt	pvaltrt3_2	0.97	0.17	0	1	1	3619.14
Overall Turning Angle Variation Period 3	P-value SCO PCB vs NBH PCB Trt	pvaltrt3_5	1	0.03	1	1	1	1250
Overall Turning Angle Variation Period 3	P-value NBH Ctrl vs SCO Ctrl Trt	pvaltrt4_1	0.59	0.49	0	1	1	3595.49
Overall Turning Angle Variation Period 3	P-value NBH Ctrl vs NBH PCB Trt	pvaltrt5_4	0.17	0.37	0	0	1	3750
Overall Turning Angle Variation Period 3	Individal predicted SCO Ctrl Trt	ypred_1	1689	172.7	1348	1692	2025	3750
Overall Turning Angle Variation Period 3	Individal predicted SCO Hg Trt	ypred_2	1713	172.2	1378	1714	2048	3861.97
Overall Turning Angle Variation Period 3	Individal predicted SCO PCB Trt	ypred_3	1796	171.4	1462	1799	2132	3612.69
Overall Turning Angle Variation Period 3	Individal predicted NBH Ctrl Trt	ypred_4	1700	172.1	1366	1701	2037	4178.06
Overall Turning Angle Variation Period 3	Individal predicted NBH PCB Trt	ypred_5	1656	172.1	1318	1655	1994	3750
Overall Turning Angle Variation Period 3	Residual Variance	var	28570	3656	22240	28290	36580	3750
Overall Turning Angle Variation Period 3	Batch Variance	var.a	1173	2097	0.02	50.38	6859	3750
Overall Turning Angle Variation Period 3	Assay Time Covariate	betta_mfn	39.73	16.69	6.41	39.84	71.73	3887.73
Swimming Bouts Period 4 (per sec)	Overall mean	mean	471.4	31.82	408.8	471.4	533.4	11864.26
Swimming Bouts Period 4 (per sec)	SCO Ctrl	trt1	471.4	31.82	408.8	471.4	533.4	11864.26
Swimming Bouts Period 4 (per sec)	SCO Hg	trt2	537.1	32.38	473.8	537.1	600.5	11571.42
Swimming Bouts Period 4 (per sec)	SCO PCB	trt3	284.3	32.89	219.8	284.3	348.9	12000
Swimming Bouts Period 4 (per sec)	NBH Ctrl	trt4	490	32.25	426.6	490	553.5	12015.9
Swimming Bouts Period 4 (per sec)	NBH PCB	trt5	471.3	32.83	406.4	471.3	536	12225.51
Swimming Bouts Period 4 (per sec)	SCO Hg Trt Effect	trt.eff[2]	65.69	45.06	-22.49	65.65	154	12131.33
Swimming Bouts Period 4 (per sec)	SCO PCB Trt Effect	trt.eff[3]	-187.1	45.37	-276	-187.1	-98.39	12631.07
Swimming Bouts Period 4 (per sec)	NBH SCO Trt Effect	trt.eff[4]	18.61	44.89	-69.73	18.47	106.8	12199.28
Swimming Bouts Period 4 (per sec)	NBH PCB Trt Effect	trt.eff[5]	-0.13	45.49	-88.84	-0.18	89.21	12000
Swimming Bouts Period 4 (per sec)	P-value SCO Ctrl vs SCO Hg Trt	pvaltrt2_1	0.93	0.26	0	1	1	13172.73
Swimming Bouts Period 4 (per sec)	P-value SCO Ctrl vs SCO PCB Trt	pvaltrt3_1	0	0	0	0	0	0
Swimming Bouts Period 4 (per sec)	P-value SCO Hg fed vs SCO PCB Trt	pvaltrt3_2	0	0	0	0	0	0
Swimming Bouts Period 4 (per sec)	P-value SCO PCB vs NBH PCB Trt	pvaltrt3_5	0	0.01	0	0	0	0
Swimming Bouts Period 4 (per sec)	P-value NBH Ctrl vs SCO Ctrl Trt	pvaltrt4_1	0.66	0.47	0	1	1	11660.53
Swimming Bouts Period 4 (per sec)	P-value NBH Ctrl vs NBH PCB Trt	pvaltrt5_4	0.34	0.47	0	0	1	12000
Swimming Bouts Period 4 (per sec)	Individal predicted SCO Ctrl Trt	ypred_1	471	176.5	124	471.4	815.2	12000
Swimming Bouts Period 4 (per sec)	Individal predicted SCO Hg Trt	ypred_2	536.6	175.8	192.7	536.9	883.4	11793.93
Swimming Bouts Period 4 (per sec)	Individal predicted SCO PCB Trt	ypred_3	283.6	175.8	-60.95	282.9	630.4	12000
Swimming Bouts Period 4 (per sec)	Individal predicted NBH Ctrl Trt	ypred_4	489.9	175.9	144.4	489.6	834.7	11600.81
Swimming Bouts Period 4 (per sec)	Individal predicted NBH PCB Trt	ypred_5	471.1	176.1	125.4	470.8	817.9	11791.02
Swimming Bouts Period 4 (per sec)	Residual Variance	var	29980	3672	23640	29660	38010	11851.9
Swimming Bouts Period 4 (per sec)	Batch Variance	var.a	187.2	591.3	0.01	4.1	1696	11587.36
Swimming Bouts Period 4 (per sec)	Assay Time Covariate	betta_mfn	0.71	14.85	-28.55	0.75	29.79	12330.42
Swimming Bout Duration Period 4 (sec)	Overall mean	mean	216	14.47	187.4	216	244.3	8302.69
Swimming Bout Duration Period 4 (sec)	SCO Ctrl	trt1	216	14.47	187.4	216	244.3	8302.69
Swimming Bout Duration Period 4 (sec)	SCO Hg	trt2	254.7	14.75	225.6	254.7	283.5	7760.09
Swimming Bout Duration Period 4 (sec)	SCO PCB	trt3	184.4	14.99	155.2	184.4	213.9	8250
Swimming Bout Duration Period 4 (sec)	NBH Ctrl	trt4	244.6	14.67	215.8	244.6	273.4	8481.14
Swimming Bout Duration Period 4 (sec)	NBH PCB	trt5	246.7	14.93	217.3	246.7	276	8653
Swimming Bout Duration Period 4 (sec)	SCO Hg Trt Effect	trt.eff[2]	38.71	20.51	-1.52	38.74	79.29	8545.2
Swimming Bout Duration Period 4 (sec)	SCO PCB Trt Effect	trt.eff[3]	-31.52	20.64	-71.91	-31.57	8.77	8044.91
Swimming Bout Duration Period 4 (sec)	NBH SCO Trt Effect	trt.eff[4]	28.68	20.4	-11.48	28.61	68.71	8579.51
Swimming Bout Duration Period 4 (sec)	NBH PCB Trt Effect	trt.eff[5]	30.78	20.69	-9.76	30.79	71.51	8250
Swimming Bout Duration Period 4 (sec)	P-value SCO Ctrl vs SCO Hg Trt	pvaltrt2_1	0.97	0.17	0	1	1	8250
Swimming Bout Duration Period 4 (sec)	P-value SCO Ctrl vs SCO PCB Trt	pvaltrt3_1	0.06	0.24	0	0	1	8452.57
Swimming Bout Duration Period 4 (sec)	P-value SCO Hg fed vs SCO PCB Trt	pvaltrt3_2	0	0.02	0	0	0	5500
Swimming Bout Duration Period 4 (sec)	P-value SCO PCB vs NBH PCB Trt	pvaltrt3_5	0	0.04	0	0	0	6783.56
Swimming Bout Duration Period 4 (sec)	P-value NBH Ctrl vs SCO Ctrl Trt	pvaltrt4_1	0.92	0.27	0	1	1	8696.59
Swimming Bout Duration Period 4 (sec)	P-value NBH Ctrl vs NBH PCB Trt	pvaltrt5_4	0.54	0.5	0	1	1	8250
Swimming Bout Duration Period 4 (sec)	Individal predicted SCO Ctrl Trt	ypred_1	216	80.2	57.83	216.4	372.2	8012.94
Swimming Bout Duration Period 4 (sec)	Individal predicted SCO Hg Trt	ypred_2	254.4	79.95	97.92	254.5	411.8	8388.66
Swimming Bout Duration Period 4 (sec)	Individal predicted SCO PCB Trt	ypred_3	184.2	79.81	27.68	184.4	341.2	8335.58
Swimming Bout Duration Period 4 (sec)	Individal predicted NBH Ctrl Trt	ypred_4	244.7	80.07	86.46	244.6	401.4	8259.93
Swimming Bout Duration Period 4 (sec)	Individal predicted NBH PCB Trt	ypred_5	246.6	79.99	89.52	246.6	403.2	8643.68
Swimming Bout Duration Period 4 (sec)	Residual Variance	var	6190	758.4	4877	6129	7844	8419.23
Swimming Bout Duration Period 4 (sec)	Batch Variance	var.a	45.69	133.4	0.01	1.99	387.1	7849.63
Swimming Bout Duration Period 4 (sec)	Assay Time Covariate	betta_mfn	-0.45	6.85	-13.94	-0.44	12.89	8502.92
Swimming Bout Speed Period 4 (mm/s)	Overall mean	mean	597.2	13.28	571.1	597.2	623.3	11896.21
Swimming Bout Speed Period 4 (mm/s)	SCO Ctrl	trt1	597.2	13.28	571.1	597.2	623.3	11896.21
Swimming Bout Speed Period 4 (mm/s)	SCO Hg	trt2	567.1	13.47	540.8	567.1	593.6	11844.39
Swimming Bout Speed Period 4 (mm/s)	SCO PCB	trt3	590.7	13.66	563.9	590.7	617.5	12000
Swimming Bout Speed Period 4 (mm/s)	NBH Ctrl	trt4	603	13.41	576.6	602.9	629.4	12000
Swimming Bout Speed Period 4 (mm/s)	NBH PCB	trt5	614.3	13.64	587.4	614.3	641.1	12698.65
Swimming Bout Speed Period 4 (mm/s)	SCO Hg Trt Effect	trt.eff[2]	-30.09	18.01	-65.43	-30.08	5.35	12131.92
Swimming Bout Speed Period 4 (mm/s)	SCO PCB Trt Effect	trt.eff[3]	-6.51	18.13	-42	-6.51	28.97	12631.57
Swimming Bout Speed Period 4 (mm/s)	NBH SCO Trt Effect	trt.eff[4]	5.75	17.94	-29.51	5.69	40.94	12203.92
Swimming Bout Speed Period 4 (mm/s)	NBH PCB Trt Effect	trt.eff[5]	17.04	18.18	-18.6	17.01	52.79	12000
Swimming Bout Speed Period 4 (mm/s)	P-value SCO Ctrl vs SCO Hg Trt	pvaltrt2_1	0.05	0.21	0	0	1	12000
Swimming Bout Speed Period 4 (mm/s)	P-value SCO Ctrl vs SCO PCB Trt	pvaltrt3_1	0.36	0.48	0	0	1	11770.96
Swimming Bout Speed Period 4 (mm/s)	P-value SCO Hg fed vs SCO PCB Trt	pvaltrt3_2	0.9	0.3	0	1	1	12000
Swimming Bout Speed Period 4 (mm/s)	P-value SCO PCB vs NBH PCB Trt	pvaltrt3_5	0.1	0.3	0	0	1	12266.07
Swimming Bout Speed Period 4 (mm/s)	P-value NBH Ctrl vs SCO Ctrl Trt	pvaltrt4_1	0.63	0.48	0	1	1	11548.67
Swimming Bout Speed Period 4 (mm/s)	P-value NBH Ctrl vs NBH PCB Trt	pvaltrt5_4	0.73	0.44	0	1	1	12235.82
Swimming Bout Speed Period 4 (mm/s)	Individal predicted SCO Ctrl Trt	ypred_1	597.1	70.49	458.5	597.2	735	12000
Swimming Bout Speed Period 4 (mm/s)	Individal predicted SCO Hg Trt	ypred_2	567	70.2	429.5	567.2	705.5	11797.56
Swimming Bout Speed Period 4 (mm/s)	Individal predicted SCO PCB Trt	ypred_3	590.4	70.19	451.8	590.2	728.2	12000
Swimming Bout Speed Period 4 (mm/s)	Individal predicted NBH Ctrl Trt	ypred_4	602.9	70.25	464.9	603	739.3	11570.68
Swimming Bout Speed Period 4 (mm/s)	Individal predicted NBH PCB Trt	ypred_5	614.2	70.33	476.4	614	752.3	11785.85
Swimming Bout Speed Period 4 (mm/s)	Residual Variance	var	4769	613.7	3704	4718	6106	12000
Swimming Bout Speed Period 4 (mm/s)	Batch Variance	var.a	231.3	369.9	0.02	60.5	1221	11117.9
Swimming Bout Speed Period 4 (mm/s)	Assay Time Covariate	betta_mfn	-4.83	7.1	-18.68	-4.88	9.26	11734.26
Swimming Bout Turning Angle Period 4	Overall mean	mean	992.3	6.92	978.7	992.3	1006	8323.42
Swimming Bout Turning Angle Period 4	SCO Ctrl	trt1	992.3	6.92	978.7	992.3	1006	8323.42
Swimming Bout Turning Angle Period 4	SCO Hg	trt2	994.1	7.04	980.2	994.1	1008	7566.5
Swimming Bout Turning Angle Period 4	SCO PCB	trt3	1000	7.15	986.5	1000	1014	7968.08
Swimming Bout Turning Angle Period 4	NBH Ctrl	trt4	995.5	7.01	981.8	995.5	1009	8462.26
Swimming Bout Turning Angle Period 4	NBH PCB	trt5	996.1	7.13	982.1	996.1	1010	8640.74
Swimming Bout Turning Angle Period 4	SCO Hg Trt Effect	trt.eff[2]	1.74	9.7	-17.26	1.75	20.86	8548.59
Swimming Bout Turning Angle Period 4	SCO PCB Trt Effect	trt.eff[3]	8.12	9.76	-10.99	8.1	27.21	8047.57
Swimming Bout Turning Angle Period 4	NBH SCO Trt Effect	trt.eff[4]	3.18	9.65	-15.75	3.15	22.13	8586.65
Swimming Bout Turning Angle Period 4	NBH PCB Trt Effect	trt.eff[5]	3.82	9.78	-15.37	3.8	23.02	8250
Swimming Bout Turning Angle Period 4	P-value SCO Ctrl vs SCO Hg Trt	pvaltrt2_1	0.57	0.49	0	1	1	8571.87
Swimming Bout Turning Angle Period 4	P-value SCO Ctrl vs SCO PCB Trt	pvaltrt3_1	0.8	0.4	0	1	1	8267.44
Swimming Bout Turning Angle Period 4	P-value SCO Hg fed vs SCO PCB Trt	pvaltrt3_2	0.74	0.44	0	1	1	8250
Swimming Bout Turning Angle Period 4	P-value SCO PCB vs NBH PCB Trt	pvaltrt3_5	0.67	0.47	0	1	1	8250
Swimming Bout Turning Angle Period 4	P-value NBH Ctrl vs SCO Ctrl Trt	pvaltrt4_1	0.63	0.48	0	1	1	8257.96
Swimming Bout Turning Angle Period 4	P-value NBH Ctrl vs NBH PCB Trt	pvaltrt5_4	0.53	0.5	0	1	1	7856.48
Swimming Bout Turning Angle Period 4	Individal predicted SCO Ctrl Trt	ypred_1	992.3	37.92	917.2	992.4	1066	8006.17
Swimming Bout Turning Angle Period 4	Individal predicted SCO Hg Trt	ypred_2	994	37.8	919.8	994	1068	8381.2
Swimming Bout Turning Angle Period 4	Individal predicted SCO PCB Trt	ypred_3	1000	37.73	926.3	1000	1074	8338.63
Swimming Bout Turning Angle Period 4	Individal predicted NBH Ctrl Trt	ypred_4	995.5	37.86	921	995.8	1070	8261.46
Swimming Bout Turning Angle Period 4	Individal predicted NBH PCB Trt	ypred_5	996.1	37.82	921.8	996	1070	8642.25
Swimming Bout Turning Angle Period 4	Residual Variance	var	1383	171.1	1087	1369	1756	8250
Swimming Bout Turning Angle Period 4	Batch Variance	var.a	24.05	54.79	0.01	2.13	174.8	8250
Swimming Bout Turning Angle Period 4	Assay Time Covariate	betta_mfn	-4.5	3.4	-11.18	-4.5	2.15	8250
Total Distance Traveled Period 4 (mm)	Overall mean	mean	977.4	38.59	901.4	977.3	1053	5420.95
Total Distance Traveled Period 4 (mm)	SCO Ctrl	trt1	977.4	38.59	901.4	977.3	1053	5420.95
Total Distance Traveled Period 4 (mm)	SCO Hg	trt2	860.5	39.25	783	860.5	934.1	5240.96
Total Distance Traveled Period 4 (mm)	SCO PCB	trt3	937.2	39.82	859.1	937.2	1015	5250
Total Distance Traveled Period 4 (mm)	NBH Ctrl	trt4	929.7	39.02	853.2	929.6	1007	5250
Total Distance Traveled Period 4 (mm)	NBH PCB	trt5	927.2	39.68	848.8	927	1006	5744.76
Total Distance Traveled Period 4 (mm)	SCO Hg Trt Effect	trt.eff[2]	-116.9	51.64	-218.4	-117	-15.42	5549.99
Total Distance Traveled Period 4 (mm)	SCO PCB Trt Effect	trt.eff[3]	-40.19	51.84	-141.8	-40.15	61.14	5610.35
Total Distance Traveled Period 4 (mm)	NBH SCO Trt Effect	trt.eff[4]	-47.63	51.29	-148.6	-47.78	53.59	5755.95
Total Distance Traveled Period 4 (mm)	NBH PCB Trt Effect	trt.eff[5]	-50.17	52.03	-151.9	-50.52	52.79	5377.89
Total Distance Traveled Period 4 (mm)	P-value SCO Ctrl vs SCO Hg Trt	pvaltrt2_1	0.01	0.11	0	0	0	4566.37
Total Distance Traveled Period 4 (mm)	P-value SCO Ctrl vs SCO PCB Trt	pvaltrt3_1	0.22	0.41	0	0	1	5250
Total Distance Traveled Period 4 (mm)	P-value SCO Hg fed vs SCO PCB Trt	pvaltrt3_2	0.93	0.26	0	1	1	5061.73
Total Distance Traveled Period 4 (mm)	P-value SCO PCB vs NBH PCB Trt	pvaltrt3_5	0.58	0.49	0	1	1	5091.31
Total Distance Traveled Period 4 (mm)	P-value NBH Ctrl vs SCO Ctrl Trt	pvaltrt4_1	0.17	0.38	0	0	1	5509.71
Total Distance Traveled Period 4 (mm)	P-value NBH Ctrl vs NBH PCB Trt	pvaltrt5_4	0.48	0.5	0	0	1	5250
Total Distance Traveled Period 4 (mm)	Individal predicted SCO Ctrl Trt	ypred_1	977.4	202.1	580	977.3	1371	5012.01
Total Distance Traveled Period 4 (mm)	Individal predicted SCO Hg Trt	ypred_2	859.9	202	464.3	859.9	1254	5250
Total Distance Traveled Period 4 (mm)	Individal predicted SCO PCB Trt	ypred_3	936.7	201.1	543.6	937.2	1332	4840.23
Total Distance Traveled Period 4 (mm)	Individal predicted NBH Ctrl Trt	ypred_4	930.3	201.8	533	928.6	1323	5371.48
Total Distance Traveled Period 4 (mm)	Individal predicted NBH PCB Trt	ypred_5	927.2	201.9	531.1	926.2	1324	5588.12
Total Distance Traveled Period 4 (mm)	Residual Variance	var	39240	5163	30270	38740	50470	5250
Total Distance Traveled Period 4 (mm)	Batch Variance	var.a	2558	3651	0.02	1218	12190	5029.51
Total Distance Traveled Period 4 (mm)	Assay Time Covariate	betta_mfn	-8.23	20.95	-49.09	-8.33	33.69	4762
Total Time Swimming Period 4 (sec)	Overall mean	mean	5081	261.2	4559	5082	5587	12750
Total Time Swimming Period 4 (sec)	SCO Ctrl	trt1	5081	261.2	4559	5082	5587	12750
Total Time Swimming Period 4 (sec)	SCO Hg	trt2	4791	299.4	4202	4791	5378	12496.69
Total Time Swimming Period 4 (sec)	SCO PCB	trt3	5192	303.8	4594	5193	5787	12445.06
Total Time Swimming Period 4 (sec)	NBH Ctrl	trt4	4854	298.6	4265	4855	5441	12760.27
Total Time Swimming Period 4 (sec)	NBH PCB	trt5	4709	303.1	4111	4709	5304	13414.69
Total Time Swimming Period 4 (sec)	SCO Hg Trt Effect	trt.eff[2]	-290.2	379.3	-1026	-291.5	457.5	12864.94
Total Time Swimming Period 4 (sec)	SCO PCB Trt Effect	trt.eff[3]	110.6	381	-633.7	109.1	858.7	12865.06
Total Time Swimming Period 4 (sec)	NBH SCO Trt Effect	trt.eff[4]	-227.1	377.8	-964.4	-229.7	524.2	13186.47
Total Time Swimming Period 4 (sec)	NBH PCB Trt Effect	trt.eff[5]	-371.6	382.6	-1117	-371.8	385.7	12959.68
Total Time Swimming Period 4 (sec)	P-value SCO Ctrl vs SCO Hg Trt	pvaltrt2_1	0.22	0.42	0	0	1	12783.27
Total Time Swimming Period 4 (sec)	P-value SCO Ctrl vs SCO PCB Trt	pvaltrt3_1	0.61	0.49	0	1	1	12469.27
Total Time Swimming Period 4 (sec)	P-value SCO Hg fed vs SCO PCB Trt	pvaltrt3_2	0.83	0.38	0	1	1	12750
Total Time Swimming Period 4 (sec)	P-value SCO PCB vs NBH PCB Trt	pvaltrt3_5	0.87	0.33	0	1	1	12721.13
Total Time Swimming Period 4 (sec)	P-value NBH Ctrl vs SCO Ctrl Trt	pvaltrt4_1	0.27	0.44	0	0	1	13328.97
Total Time Swimming Period 4 (sec)	P-value NBH Ctrl vs NBH PCB Trt	pvaltrt5_4	0.37	0.48	0	0	1	12750
Total Time Swimming Period 4 (sec)	Individal predicted SCO Ctrl Trt	ypred_1	5079	1694	1740	5057	8371	12750
Total Time Swimming Period 4 (sec)	Individal predicted SCO Hg Trt	ypred_2	4787	1694	1475	4790	8132	12526.87
Total Time Swimming Period 4 (sec)	Individal predicted SCO PCB Trt	ypred_3	5186	1692	1870	5191	8507	12750
Total Time Swimming Period 4 (sec)	Individal predicted NBH Ctrl Trt	ypred_4	4852	1694	1528	4825	8175	11903.65
Total Time Swimming Period 4 (sec)	Individal predicted NBH PCB Trt	ypred_5	4708	1696	1373	4708	8043	13846.31
Total Time Swimming Period 4 (sec)	Residual Variance	var	2789000	344600	2194000	2763000	3542000	12375.87
Total Time Swimming Period 4 (sec)	Batch Variance	var.a	14490	55180	0.01	30.43	151300	12513.16
Total Time Swimming Period 4 (sec)	Assay Time Covariate	betta_mfn	31.53	82.07	-129.8	31.7	189.5	13091
Overall Step Length Period 4 (mm)	Overall mean	mean	918.7	3.42	911.9	918.7	925.4	13500
Overall Step Length Period 4 (mm)	SCO Ctrl	trt1	918.7	3.42	911.9	918.7	925.4	13500
Overall Step Length Period 4 (mm)	SCO Hg	trt2	929.1	3.47	922.3	929.1	935.9	13827
Overall Step Length Period 4 (mm)	SCO PCB	trt3	922.5	3.51	915.6	922.5	929.4	13500
Overall Step Length Period 4 (mm)	NBH Ctrl	trt4	923	3.45	916.2	923	929.8	13500
Overall Step Length Period 4 (mm)	NBH PCB	trt5	923.2	3.5	916.3	923.2	930.2	13931.49
Overall Step Length Period 4 (mm)	SCO Hg Trt Effect	trt.eff[2]	10.47	4.49	1.69	10.47	19.27	13871.35
Overall Step Length Period 4 (mm)	SCO PCB Trt Effect	trt.eff[3]	3.81	4.52	-5.07	3.81	12.63	13599.86
Overall Step Length Period 4 (mm)	NBH SCO Trt Effect	trt.eff[4]	4.34	4.47	-4.45	4.33	13.12	13696.96
Overall Step Length Period 4 (mm)	NBH PCB Trt Effect	trt.eff[5]	4.58	4.53	-4.34	4.59	13.46	13500
Overall Step Length Period 4 (mm)	P-value SCO Ctrl vs SCO Hg Trt	pvaltrt2_1	0.99	0.1	1	1	1	13259.9
Overall Step Length Period 4 (mm)	P-value SCO Ctrl vs SCO PCB Trt	pvaltrt3_1	0.8	0.4	0	1	1	13636.66
Overall Step Length Period 4 (mm)	P-value SCO Hg fed vs SCO PCB Trt	pvaltrt3_2	0.07	0.26	0	0	1	13500
Overall Step Length Period 4 (mm)	P-value SCO PCB vs NBH PCB Trt	pvaltrt3_5	0.43	0.5	0	0	1	13500
Overall Step Length Period 4 (mm)	P-value NBH Ctrl vs SCO Ctrl Trt	pvaltrt4_1	0.84	0.37	0	1	1	13500
Overall Step Length Period 4 (mm)	P-value NBH Ctrl vs NBH PCB Trt	pvaltrt5_4	0.52	0.5	0	1	1	14346.95
Overall Step Length Period 4 (mm)	Individal predicted SCO Ctrl Trt	ypred_1	918.6	17.58	884	918.7	952.9	13500
Overall Step Length Period 4 (mm)	Individal predicted SCO Hg Trt	ypred_2	929.1	17.51	894.7	929.1	963.5	13515.62
Overall Step Length Period 4 (mm)	Individal predicted SCO PCB Trt	ypred_3	922.4	17.51	888	922.4	956.5	13700.46
Overall Step Length Period 4 (mm)	Individal predicted NBH Ctrl Trt	ypred_4	923	17.52	888.6	923	957.4	12621.86
Overall Step Length Period 4 (mm)	Individal predicted NBH PCB Trt	ypred_5	923.2	17.54	888.9	923.2	957.7	13825.27
Overall Step Length Period 4 (mm)	Residual Variance	var	295.7	38.81	228.9	292.6	380.7	13891.04
Overall Step Length Period 4 (mm)	Batch Variance	var.a	24.75	29.81	0.02	16.13	101.7	13500
Overall Step Length Period 4 (mm)	Assay Time Covariate	betta_mfn	0.73	1.98	-3.25	0.75	4.61	14247.05
Overall Step Length Variation Period 4	Overall mean	mean	598.2	10.19	578.1	598.2	618.2	53250
Overall Step Length Variation Period 4	SCO Ctrl	trt1	598.2	10.19	578.1	598.2	618.2	53250
Overall Step Length Variation Period 4	SCO Hg	trt2	623.6	10.33	603.3	623.7	643.9	54162.09
Overall Step Length Variation Period 4	SCO PCB	trt3	618.2	10.45	597.7	618.2	638.8	52847.35
Overall Step Length Variation Period 4	NBH Ctrl	trt4	598.1	10.32	577.8	598.1	618.4	51534.94
Overall Step Length Variation Period 4	NBH PCB	trt5	597.7	10.46	577.1	597.7	618.3	54231.35
Overall Step Length Variation Period 4	SCO Hg Trt Effect	trt.eff[2]	25.44	12.58	0.69	25.46	50.09	54535.65
Overall Step Length Variation Period 4	SCO PCB Trt Effect	trt.eff[3]	20.02	12.69	-4.9	20.03	44.93	52860.66
Overall Step Length Variation Period 4	NBH SCO Trt Effect	trt.eff[4]	-0.08	12.57	-24.79	-0.08	24.59	53250
Overall Step Length Variation Period 4	NBH PCB Trt Effect	trt.eff[5]	-0.45	12.71	-25.48	-0.43	24.4	53815.45
Overall Step Length Variation Period 4	P-value SCO Ctrl vs SCO Hg Trt	pvaltrt2_1	0.98	0.15	1	1	1	54620.92
Overall Step Length Variation Period 4	P-value SCO Ctrl vs SCO PCB Trt	pvaltrt3_1	0.94	0.23	0	1	1	53250
Overall Step Length Variation Period 4	P-value SCO Hg fed vs SCO PCB Trt	pvaltrt3_2	0.34	0.47	0	0	1	53735.33
Overall Step Length Variation Period 4	P-value SCO PCB vs NBH PCB Trt	pvaltrt3_5	0.94	0.23	0	1	1	53250
Overall Step Length Variation Period 4	P-value NBH Ctrl vs SCO Ctrl Trt	pvaltrt4_1	0.5	0.5	0	0	1	53250
Overall Step Length Variation Period 4	P-value NBH Ctrl vs NBH PCB Trt	pvaltrt5_4	0.49	0.5	0	0	1	53250
Overall Step Length Variation Period 4	Individal predicted SCO Ctrl Trt	ypred_1	598.2	49.39	501.2	598.2	694.8	53043.43
Overall Step Length Variation Period 4	Individal predicted SCO Hg Trt	ypred_2	623.6	49.32	527	623.6	720.6	53139.68
Overall Step Length Variation Period 4	Individal predicted SCO PCB Trt	ypred_3	618.2	49.36	521.3	618.2	715.1	52924.95
Overall Step Length Variation Period 4	Individal predicted NBH Ctrl Trt	ypred_4	598.1	49.33	501.2	598.1	695.2	53250
Overall Step Length Variation Period 4	Individal predicted NBH PCB Trt	ypred_5	597.8	49.38	500.8	597.8	694.6	53059.81
Overall Step Length Variation Period 4	Residual Variance	var	2330	313.8	1796	2301	3023	55623.39
Overall Step Length Variation Period 4	Batch Variance	var.a	363.4	330.1	0.1	294.8	1193	53225.92
Overall Step Length Variation Period 4	Assay Time Covariate	betta_mfn	5.28	6.54	-7.88	5.31	18.23	52827.65
Overall Turning Angle Period 4	Overall mean	mean	994.7	4.73	985.4	994.7	1004	15000
Overall Turning Angle Period 4	SCO Ctrl	trt1	994.7	4.73	985.4	994.7	1004	15000
Overall Turning Angle Period 4	SCO Hg	trt2	995.8	4.8	986.4	995.8	1005	14835.18
Overall Turning Angle Period 4	SCO PCB	trt3	999.4	4.86	989.9	999.4	1009	15000
Overall Turning Angle Period 4	NBH Ctrl	trt4	992.2	4.78	982.8	992.2	1002	15000
Overall Turning Angle Period 4	NBH PCB	trt5	995.5	4.85	985.9	995.5	1005	15440.37
Overall Turning Angle Period 4	SCO Hg Trt Effect	trt.eff[2]	1.04	6.25	-11.24	1.03	13.32	14514.69
Overall Turning Angle Period 4	SCO PCB Trt Effect	trt.eff[3]	4.65	6.3	-7.66	4.64	16.97	15025.31
Overall Turning Angle Period 4	NBH SCO Trt Effect	trt.eff[4]	-2.57	6.24	-14.82	-2.59	9.66	15000
Overall Turning Angle Period 4	NBH PCB Trt Effect	trt.eff[5]	0.72	6.31	-11.7	0.72	13.12	15232.13
Overall Turning Angle Period 4	P-value SCO Ctrl vs SCO Hg Trt	pvaltrt2_1	0.57	0.5	0	1	1	15441.95
Overall Turning Angle Period 4	P-value SCO Ctrl vs SCO PCB Trt	pvaltrt3_1	0.77	0.42	0	1	1	14741.44
Overall Turning Angle Period 4	P-value SCO Hg fed vs SCO PCB Trt	pvaltrt3_2	0.72	0.45	0	1	1	15000
Overall Turning Angle Period 4	P-value SCO PCB vs NBH PCB Trt	pvaltrt3_5	0.73	0.44	0	1	1	15516.98
Overall Turning Angle Period 4	P-value NBH Ctrl vs SCO Ctrl Trt	pvaltrt4_1	0.34	0.47	0	0	1	15000
Overall Turning Angle Period 4	P-value NBH Ctrl vs NBH PCB Trt	pvaltrt5_4	0.7	0.46	0	1	1	15496.39
Overall Turning Angle Period 4	Individal predicted SCO Ctrl Trt	ypred_1	994.7	24.51	946.5	994.8	1043	15000
Overall Turning Angle Period 4	Individal predicted SCO Hg Trt	ypred_2	995.7	24.41	947.8	995.8	1044	15719.58
Overall Turning Angle Period 4	Individal predicted SCO PCB Trt	ypred_3	999.3	24.4	951.4	999.3	1047	15244.54
Overall Turning Angle Period 4	Individal predicted NBH Ctrl Trt	ypred_4	992.2	24.42	944.3	992.2	1040	15000
Overall Turning Angle Period 4	Individal predicted NBH PCB Trt	ypred_5	995.4	24.44	947.4	995.4	1043	15210.07
Overall Turning Angle Period 4	Residual Variance	var	574.8	75.23	445.1	568.9	739.3	14389.28
Overall Turning Angle Period 4	Batch Variance	var.a	43.44	56.5	0.02	25.13	189.8	15000
Overall Turning Angle Period 4	Assay Time Covariate	betta_mfn	-2.09	2.69	-7.45	-2.08	3.25	15324.9
Overall Turning Angle Variation Period 4	Overall mean	mean	458	12.54	433.4	458	482.6	10288.38
Overall Turning Angle Variation Period 4	SCO Ctrl	trt1	458	12.54	433.4	458	482.6	10288.38
Overall Turning Angle Variation Period 4	SCO Hg	trt2	449.2	12.75	424.2	449.3	474.2	9702.11
Overall Turning Angle Variation Period 4	SCO PCB	trt3	451.2	12.94	425.8	451.2	476.5	10500
Overall Turning Angle Variation Period 4	NBH Ctrl	trt4	452.4	12.69	427.5	452.4	477.3	10500
Overall Turning Angle Variation Period 4	NBH PCB	trt5	469.4	12.9	444	469.4	494.8	11193.83
Overall Turning Angle Variation Period 4	SCO Hg Trt Effect	trt.eff[2]	-8.77	17.31	-42.66	-8.76	25.3	10855.15
Overall Turning Angle Variation Period 4	SCO PCB Trt Effect	trt.eff[3]	-6.81	17.43	-40.9	-6.82	27.36	10845.24
Overall Turning Angle Variation Period 4	NBH SCO Trt Effect	trt.eff[4]	-5.61	17.23	-39.49	-5.68	28.35	10813.83
Overall Turning Angle Variation Period 4	NBH PCB Trt Effect	trt.eff[5]	11.43	17.46	-22.94	11.41	45.54	10500
Overall Turning Angle Variation Period 4	P-value SCO Ctrl vs SCO Hg Trt	pvaltrt2_1	0.3	0.46	0	0	1	10500
Overall Turning Angle Variation Period 4	P-value SCO Ctrl vs SCO PCB Trt	pvaltrt3_1	0.35	0.48	0	0	1	10331.93
Overall Turning Angle Variation Period 4	P-value SCO Hg fed vs SCO PCB Trt	pvaltrt3_2	0.54	0.5	0	1	1	10500
Overall Turning Angle Variation Period 4	P-value SCO PCB vs NBH PCB Trt	pvaltrt3_5	0.15	0.36	0	0	1	11525.39
Overall Turning Angle Variation Period 4	P-value NBH Ctrl vs SCO Ctrl Trt	pvaltrt4_1	0.37	0.48	0	0	1	10500
Overall Turning Angle Variation Period 4	P-value NBH Ctrl vs NBH PCB Trt	pvaltrt5_4	0.84	0.37	0	1	1	10417.21
Overall Turning Angle Variation Period 4	Individal predicted SCO Ctrl Trt	ypred_1	457.9	67.8	323.9	457.9	590.6	10307.6
Overall Turning Angle Variation Period 4	Individal predicted SCO Hg Trt	ypred_2	449	67.48	317.2	449	579.8	10287.26
Overall Turning Angle Variation Period 4	Individal predicted SCO PCB Trt	ypred_3	451	67.5	318.6	450.8	584.1	10738.11
Overall Turning Angle Variation Period 4	Individal predicted NBH Ctrl Trt	ypred_4	452.4	67.57	319.5	452.4	585.1	10042.47
Overall Turning Angle Variation Period 4	Individal predicted NBH PCB Trt	ypred_5	469.3	67.64	336.4	469.1	602.2	10776.11
Overall Turning Angle Variation Period 4	Residual Variance	var	4408	556.3	3444	4366	5620	10500
Overall Turning Angle Variation Period 4	Batch Variance	var.a	139.1	266.4	0.01	14	884.9	10201.59
Overall Turning Angle Variation Period 4	Assay Time Covariate	betta_mfn	-8.05	6.42	-20.64	-8.05	4.53	10500
