# Supplementary material for: Impacts on Atlantic Killifish from Neurotoxicants: Genes, Behavior, and Population-Relevant Outcomes
Source: Environ Sci Technol. 2024 Sep 17;58(39):17235–46. doi: 10.1021/acs.est.4c04207 (PMC11447911; doi:10.1021/acs.est.4c04207)
Supplement: Supplementary file 3 — es4c04207_si_003.txt [file es4c04207_si_003.txt]

Table S16. Significantly differentially expressed genes (alpha = 0.05) found in the brains of Atlantic killifish Fundulus heteroclitus in this study. Significant trends and FDR value are reported (Ctrl = Control treatment, Neg = significant negative trend, Pos = significant positive trend, SCO = Scorton Creek larvae, NBH = New Bedford Harbor larvae, Hg = methylmercury). Blanks indicate comparison…
Gene ID	Gene Name	SCO-Ctrl vs SCO-Hg	SCO-Ctrl vs SCO-PCB 40 ng/L	SCO-Ctrl vs NBH-Ctrl	SCO-PCB 40 ng/L vs NBH-Ctrl	SCO-PCB 40 ng/L vs NBH-PCB 40 ng/L	SCO-PCB 40 ng/L vs NBH-PCB 400 ng/L	NBH-Ctrl vs NBH-PCB 40 ng/L	NBH-Ctrl vs NBH-PCB 400 ng/L	NBH-PCB 40 ng/L vs NBH-PCB 400 ng/L
GeneID:105915221	LOC105915221		Neg	Neg
			0.032274285	0.002307961
GeneID:105915223	ccng2			Pos	Pos	Pos	Pos
				0.006122942	0.020214271	0.041207809	0.010983444
GeneID:105915228	mfsd14ba			Neg
				0.012963982
GeneID:105915230	dnajc25									Neg
										0.021118105
GeneID:105915233	ccni								Pos
									0.015444162
GeneID:105915236	LOC105915236						Pos
							0.022137559
GeneID:105915241	LOC105915241			Pos	Pos	Pos
				0.015380552	0.016128237	0.039868869
GeneID:105915243	arhgap4b						Pos		Pos	Pos
							0.017214728		0.047411072	0.036037043
GeneID:105915244	fam50a			Pos
				0.004966201
GeneID:105915253	virma						Pos
							0.021905435
GeneID:105915255	LOC105915255						Pos
							0.001249523
GeneID:105915256	nmt2			Neg
				0.000246711
GeneID:105915257	gem			Pos	Pos	Pos	Pos
				0.01055874	0.015763024	0.009522701	6.27E-06
GeneID:105915260	stx17				Neg	Neg
					0.011449093	0.024358695
GeneID:105915267	tmem67						Neg
							0.011880871
GeneID:105915268	LOC105915268		Pos	Pos
			0.008490925	0.011716939
GeneID:105915273	rad54b						Neg
							0.030817773
GeneID:105915276	ncaph						Neg
							0.018823044
GeneID:105915284	LOC105915284								Pos	Pos
									0.022773988	0.012939743
GeneID:105915287	rpp38						Neg		Neg	Neg
							0.045866444		0.027810422	0.015064586
GeneID:105915294	taok3b			Neg
				0.008188068
GeneID:105915300	coro1cb			Pos
				0.000697688
GeneID:105915307	LOC105915307								Neg	Neg
									0.021434194	0.034685078
GeneID:105915311	car15
GeneID:105915318	LOC105915318			Neg	Neg				Pos	Pos
				0.049299018	0.035195917				0.020827022	0.040837708
GeneID:105915319	rnf34b						Pos			Pos
							0.003681126			0.045830391
GeneID:105915331	LOC105915331			Pos
				0.007445477
GeneID:105915334	shkbp1			Neg
				0.030623092
GeneID:105915337	timm50									Neg
										0.028029833
GeneID:105915347	capns1b			Pos
				0.005278918
GeneID:105915350	zgc:162698			Pos
				0.033882825
GeneID:105915360	LOC105915360								Neg	Neg
									0.014877739	0.041330636
GeneID:105915371	kctd9a		Neg				Pos
			0.032741621				0.025269893
GeneID:105915377	cabin1								Pos
									0.029906825
GeneID:105915381	vsig8b						Pos
							0.005180102
GeneID:105915386	lrrc75ba						Pos
							0.04820005
GeneID:105915397	rps19bp1			Pos
				0.028391513
GeneID:105915425	wdhd1						Neg			Neg
							0.027682128			0.047764048
GeneID:105915429	aph1b			Pos
				0.002624075
GeneID:105915433	LOC105915433	Neg		Neg	Neg	Neg	Neg
		0.00349299		9.10E-05	0.001212471	0.002380965	0.001419994
GeneID:105915442	LOC105915442			Pos
				0.006523289
GeneID:105915443	rac2		Pos
			0.031510741
GeneID:105915447	LOC105915447			Neg
				0.017448763
GeneID:105915460	LOC105915460			Neg
				0.044524553
GeneID:105915464	LOC105915464						Neg			Neg
							0.001258237			0.020031329
GeneID:105915467	nop58						Neg		Neg	Neg
							0.03964727		0.002675194	0.001706077
GeneID:105915472	fam117ba			Neg
				0.001801962
GeneID:105915477	LOC105915477						Pos
							0.004515861
GeneID:105915488	card19			Pos
				0.015271071
GeneID:105915491	erc2			Neg
				0.03894393
GeneID:105915504	castor1						Pos
							0.007012011
GeneID:105915510	LOC105915510								Neg
									0.045505478
GeneID:105915511	wsb2			Pos
				0.04303446
GeneID:105915519	tesca						Neg
							0.004733533
GeneID:105915521	LOC105915521	Pos
		0.017747863
GeneID:105915522	grk3			Neg
				0.035393827
GeneID:105915527	cldn5b			Pos
				0.023657162
GeneID:105915529	sept5b			Neg	Neg
				0.000496426	0.031379298
GeneID:105915530	mctp1b			Neg
				0.020494053
GeneID:105915544	LOC105915544
GeneID:105915546	LOC105915546			Pos		Pos	Pos
				0.022016228		0.004278983	0.00024569
GeneID:105915548	zgc:109889						Pos
							0.001090422
GeneID:105915549	si:ch211-200p22.4			Neg
				0.016516877
GeneID:105915552	si:dkey-172j4.3			Neg
				0.016266968
GeneID:105915559	LOC105915559								Neg	Neg
									0.010213406	0.017006318
GeneID:105915560	LOC105915560		Neg	Neg
			0.014694287	0.000630636
GeneID:105915561	LOC105915561			Pos
				0.038905135
GeneID:105915564	LOC105915564			Neg
				0.011474903
GeneID:105915568	mast4		Neg	Neg
			0.032338956	0.015937646
GeneID:105915569	LOC105915569			Neg
				0.011143323
GeneID:105915571	brinp2			Neg
				0.000171474
GeneID:105915573	lman2lb
GeneID:105915577	ptf1a						Neg
							0.044579925
GeneID:105915591	cnpy1						Neg		Neg	Neg
							0.014529211		0.030880055	0.013702685
GeneID:105915598	LOC105915598			Neg
				0.006539354
GeneID:105915605	ube2l3a			Pos					Neg
				0.014719073					0.034532856
GeneID:105915609	LOC105915609			Neg
				0.042202588
GeneID:105915611	LOC105915611						Pos
							0.011255338
GeneID:105915613	purbb			Pos
				0.008596707
GeneID:105915619	slitrk2			Neg
				0.013112388
GeneID:105915623	helt						Neg
							0.030275344
GeneID:105915636	acsl1a			Neg
				0.035056091
GeneID:105915638	cfap97			Pos
				0.018417124
GeneID:105915639	LOC105915639			Pos
				0.039744174
GeneID:105915641	gucy1b1			Pos
				0.011362861
GeneID:105915646	imp4									Neg
										0.034685078
GeneID:105915648	LOC105915648						Neg		Neg	Neg
							0.012173664		0.002878942	0.000778653
GeneID:105915652	LOC105915652			Pos	Pos	Pos	Pos
				0.001040267	0.02293563	0.024560695	0.002189452
GeneID:105915654	araf		Neg	Neg
			0.01236635	0.003075224
GeneID:105915658	rps6			Neg
				0.004022099
GeneID:105915660	sparcl1						Pos
							0.016916392
GeneID:105915670	LOC105915670			Pos
				0.031400249
GeneID:105915675	wdr62						Neg
							0.014971327
GeneID:105915676	arrb1			Neg
				0.032363723
GeneID:105915677	LOC105915677								Neg	Neg
									0.003471976	0.021314661
GeneID:105915684	LOC105915684			Pos					Neg	Neg
				0.003576595					0.020827022	0.026940325
GeneID:105915707	mrpl48			Pos
				0.023828853
GeneID:105915708	LOC105915708			Neg
				0.018330155
GeneID:105915718	acta2		Pos	Pos
			0.033444543	0.038596547
GeneID:105915719	stambpl1			Neg
				0.015501375
GeneID:105915724	lipf			Pos
				0.015997047
GeneID:105915729	pvalb3		Pos		Neg		Neg
			0.002382999		0.025098044		0.037352119
GeneID:105915731	dlgap5						Neg			Neg
							0.002166391			0.010654311
GeneID:105915732	pms2						Neg
							0.049748481
GeneID:105915733	eif2ak1						Neg
							0.03521533
GeneID:105915739	aarsd1								Neg	Neg
									0.04804838	0.036862996
GeneID:105915742	ldb1b						Pos			Pos
							0.006785172			0.030537281
GeneID:105915750	cant1b			Neg
				0.038423715
GeneID:105915752	tk1						Neg
							0.000594015
GeneID:105915758	LOC105915758			Neg
				0.003272371
GeneID:105915761	aspscr1			Pos
				0.022552684
GeneID:105915762	pycr1b			Pos
				0.043091783
GeneID:105915766	pcyt2								Neg
									0.044559075
GeneID:105915772	golga1			Neg
				0.007445477
GeneID:105915778	mtus2a			Neg
				0.028336271
GeneID:105915779	proser1			Neg
				0.011652298
GeneID:105915782	vps36			Pos
				0.024257434
GeneID:105915798	LOC105915798				Neg		Neg			Neg
					0.012338799		1.34E-06			0.015707015
GeneID:105915805	LOC105915805						Neg
							0.017913077
GeneID:105915809	map1lc3a			Pos
				0.006679802
GeneID:105915820	asap1b						Pos
							0.04820005
GeneID:105915821	nfx1								Neg
									0.02544841
GeneID:105915826	LOC105915826			Pos
				0.018352036
GeneID:105915829	LOC105915829			Neg					Pos
				0.009761734					0.036251931
GeneID:105915835	taz			Pos
				0.022284196
GeneID:105915838	atp6ap1a		Pos	Pos
			0.049484001	7.64E-05
GeneID:105915840	LOC105915840						Neg			Neg
							0.011255338			0.035610833
GeneID:105915841	rbm22			Pos
				0.018745622
GeneID:105915843	commd7			Pos
				0.014569436
GeneID:105915849	ppdpfb			Pos
				0.013155392
GeneID:105915859	LOC105915859			Neg
				0.006523289
GeneID:105915863	LOC105915863									Pos
										0.019796724
GeneID:105915866	akap17a			Neg
				0.017912836
GeneID:105915872	LOC105915872			Neg
				0.016486857
GeneID:105915875	asmt			Pos
				0.007445477
GeneID:105915877	LOC105915877			Pos
				0.046754492
GeneID:105915880	LOC105915880				Neg				Pos
					0.027357426				0.026775076
GeneID:105915883	LOC105915883			Neg
				0.031656695
GeneID:105915886	snrpd2			Pos			Neg		Neg	Neg
				0.021399131			0.012927733		0.005708137	0.005056618
GeneID:105915888	LOC105915888		Neg	Neg
			0.031319735	0.011244699
GeneID:105915892	trappc4			Pos
				0.000723005
GeneID:105915893	rps25			Neg
				0.031592617
GeneID:105915901	get1			Pos
				0.005694206
GeneID:105915902	si:ch73-281n10.2						Neg			Neg
							0.009157032			0.029808831
GeneID:105915911	zfand2a			Pos
				0.036822405
GeneID:105915915	ret
GeneID:105915916	LOC105915916		Neg	Neg
			0.04335689	0.002371156
GeneID:105915919	LOC105915919			Neg	Neg
				0.00038354	0.028831767
GeneID:105915921	pdlim1			Pos					Neg	Neg
				0.032280829					0.023320975	0.005651089
GeneID:105915924	st8sia1			Neg
				0.019325028
GeneID:105915926	csgalnact2			Neg
				0.016880027
GeneID:105915927	LOC105915927						Neg			Neg
							0.031021563			0.01121978
GeneID:105915928	LOC105915928			Neg	Neg	Neg	Neg
				0.005569456	0.013227053	0.004528421	0.048233683
GeneID:105915931	ucn3l			Pos
				0.032212278
GeneID:105915941	gadd45ab			Pos	Pos		Pos
				0.003798252	0.001212471		0.011134939
GeneID:105915943	LOC105915943			Neg
				0.02326653
GeneID:105915947	tmco1			Pos
				0.01068612
GeneID:105915948	cpt2									Neg
										0.048840219
GeneID:105915949	LOC105915949			Neg
				0.022951546
GeneID:105915951	magoh								Neg	Neg
									0.020603803	0.022708988
GeneID:105915952	scp2b			Pos
				0.018002777
GeneID:105915958	LOC105915958						Pos			Pos
							0.012176048			0.049788817
GeneID:105915959	LOC105915959						Pos
							0.017491398
GeneID:105915976	LOC105915976						Pos
							0.045698096
GeneID:105915979	smg6								Pos	Pos
									0.026049066	0.032230187
GeneID:105915980	LOC105915980								Pos	Pos
									0.011418252	0.015064586
GeneID:105915982	LOC105915982						Pos
							0.006470865
GeneID:105915983	vps13a			Neg
				0.029048347
GeneID:105916006	wrap53			Neg
				0.047552257
GeneID:105916008	LOC105916008			Pos	Pos	Pos	Pos
				0.000155861	0.011357525	0.023388939	0.017955554
GeneID:105916011	ufsp1								Neg	Neg
									0.021122332	0.045830391
GeneID:105916015	ccdc59								Neg	Neg
									0.023320975	0.025468128
GeneID:105916021	map10						Neg
							0.005180102
GeneID:105916023	ntpcr		Pos	Pos
			0.043675179	0.003284208
GeneID:105916024	LOC105916024			Neg	Neg	Neg
				0.000392341	0.000455095	0.018410205
GeneID:105916030	basp1			Neg
				0.025399262
GeneID:105916032	adcy8			Neg
				0.000353294
GeneID:105916037	si:dkey-191g9.5			Pos
				0.003467423
GeneID:105916041	LOC105916041			Neg
				0.006064999
GeneID:105916042	chchd1			Pos
				0.038043353
GeneID:105916044	pcca			Pos
				0.046191589
GeneID:105916050	degs1			Neg
				0.048424992
GeneID:105916052	polr1c			Pos
				0.026393052
GeneID:105916054	fam98a		Neg	Neg
			0.032338956	0.001074653
GeneID:105916056	tnrc18			Neg
				0.028102991
GeneID:105916059	atp5mf			Pos
				0.033344283
GeneID:105916081	cbln1			Neg					Pos
				0.003798252					0.040624622
GeneID:105916087	erbb2			Neg
				0.021121951
GeneID:105916097	pelo									Neg
										0.047326171
GeneID:105916112	LOC105916112			Pos
				0.046894174
GeneID:105916119	tmem201			Neg
				0.017076432
GeneID:105916121	ctnnbip1			Neg
				0.019909847
GeneID:105916122	clstn1			Neg
				0.006182421
GeneID:105916124	lzic			Pos
				0.004100972
GeneID:105916129	atp2b1a									Pos
										0.022708988
GeneID:105916130	pgd			Pos					Neg	Neg
				0.005819527					0.04325829	0.033434912
GeneID:105916135	pane1		Pos				Neg			Neg
			0.040183443				0.01316279			0.036862996
GeneID:105916147	rnaseh2a						Neg			Neg
							0.032218594			0.030007199
GeneID:105916151	smdt1b			Pos
				0.028793085
GeneID:105916153	mb		Pos
			0.001083972
GeneID:105916155	tefm								Neg
									0.039490679
GeneID:105916158	pspc1			Neg
				0.024690891
GeneID:105916159	gpr137c						Pos		Pos	Pos
							0.00143573		0.002259643	0.001129298
GeneID:105916160	mest			Pos
				0.005996671
GeneID:105916162	acp2			Pos
				0.019084602
GeneID:105916163	LOC105916163		Pos	Pos
			0.012146086	0.000310663
GeneID:105916164	LOC105916164								Pos	Pos
									0.005194142	0.015707015
GeneID:105916171	trak2			Neg
				1.47E-05
GeneID:105916176	mmadhca			Pos
				0.038925116
GeneID:105916185	LOC105916185									Neg
										0.015064586
GeneID:105916190	kcna1b			Neg
				0.026582641
GeneID:105916191	LOC105916191			Pos			Pos
				0.035294377			0.022316226
GeneID:105916196	lamtor4			Pos
				0.026435574
GeneID:105916202	LOC105916202						Neg
							0.011255338
GeneID:105916203	rtn3			Neg
				0.008808598
GeneID:105916205	men1			Pos
				0.032789037
GeneID:105916208	ecsit								Neg
									0.047540909
GeneID:105916211	taf6l			Pos
				0.035944418
GeneID:105916217	chchd3a			Pos
				0.034724831
GeneID:105916218	rwdd			Pos			Neg		Neg	Neg
				0.033956454			0.014814175		0.005358219	0.00477272
GeneID:105916219	zgc:112271			Pos					Neg
				0.00290032					0.012995655
GeneID:105916223	dpp3								Neg	Neg
									0.019710373	0.025547691
GeneID:105916227	fam89b		Pos
			0.021100975
GeneID:105916232	plxna4			Neg
				0.034899479
GeneID:105916236	znrd2			Pos
				0.034080682
GeneID:105916238	LOC105916238			Neg
				0.013583504
GeneID:105916240	LOC105916240		Neg	Neg
			0.02289193	2.56E-05
GeneID:105916251	fadd			Pos
				0.001182405
GeneID:105916256	tjp1a			Neg
				0.008808598
GeneID:105916257	igdcc3			Neg
				0.004007108
GeneID:105916264	si:ch211-150g13.3						Pos
							0.02731144
GeneID:105916274	copb1			Pos
				0.028110532
GeneID:105916275	zc3hc1						Neg		Neg	Neg
							0.000770177		0.04439447	0.037141755
GeneID:105916278	sox6			Neg
				0.018626895
GeneID:105916284	ext2		Neg		Pos
			0.026102885		0.038741874
GeneID:105916286	dagla			Neg
				0.006450681
GeneID:105916288	ube2h								Pos
									0.017283736
GeneID:105916289	polr2l								Neg	Neg
									0.021926686	0.0432116
GeneID:105916293	syt7b						Pos			Pos
							0.046525086			0.036862996
GeneID:105916295	apba2b			Neg
				0.036184952
GeneID:105916305	eif3jb			Pos					Neg
				0.043566526					0.002888419
GeneID:105916306	ano5b				Neg
					0.044975975
GeneID:105916307	slc17a6b			Neg
				0.037548794
GeneID:105916310	spi1b		Pos
			0.04575592
GeneID:105916313	lgr4			Neg
				0.0143528
GeneID:105916314	kif18a						Neg
							0.017565357
GeneID:105916315	mettl15			Pos
				0.030244511
GeneID:105916316	mphosph10									Neg
										0.04866229
GeneID:105916320	bdnf			Pos
				0.005097327
GeneID:105916323	fth1a			Pos
				0.020347548
GeneID:105916325	LOC105916325			Neg
				0.006207342
GeneID:105916341	si:dkey-56m19.5			Pos			Neg		Neg	Neg
				0.00923804			0.047525995		0.014001886	0.014654413
GeneID:105916346	rrad			Pos
				0.004232914
GeneID:105916347	LOC105916347								Neg
									0.038216509
GeneID:105916355	gpc6a								Pos
									0.048335874
GeneID:105916362	LOC105916362			Pos	Pos		Pos
				9.46E-05	0.001212471		0.000503819
GeneID:105916365	LOC105916365						Neg
							0.039430501
GeneID:105916375	chrna7a									Pos
										0.043214174
GeneID:105916379	senp8			Pos
				0.017896355
GeneID:105916383	neo1a			Neg	Neg
				0.013110734	0.043377106
GeneID:105916387	LOC105916387			Neg
				0.038668705
GeneID:105916390	psma4			Pos					Neg	Neg
				0.047033173					0.023320975	0.020193379
GeneID:105916391	LOC105916391			Pos
				0.010556559
GeneID:105916398	myo5aa			Neg
				0.015521306
GeneID:105916399	fam214a			Neg
				0.032983083
GeneID:105916412	LOC105916412			Pos
				0.024090892
GeneID:105916427	tmem198b			Neg
				0.038949878
GeneID:105916429	LOC105916429
GeneID:105916430	ptprnb						Pos
							0.006623069
GeneID:105916431	LOC105916431		Neg
			0.007648399
GeneID:105916443	LOC105916443								Neg	Neg
									0.047695028	0.017464737
GeneID:105916452	LOC105916452		Pos
			0.044689412
GeneID:105916455	tmem65		Neg	Neg
			0.044689412	0.004744835
GeneID:105916456	tatdn1				Neg	Neg	Neg		Neg
					0.02727447	0.022144047	6.06E-07		0.038771353
GeneID:105916457	ndufb9			Pos					Neg
				0.006012089					0.031095049
GeneID:105916471	LOC105916471			Neg
				0.040775576
GeneID:105916475	prkd1			Neg
				0.004879101
GeneID:105916479	plcd3a								Pos	Pos
									0.018033514	0.036138921
GeneID:105916485	retsat			Pos
				0.01447268
GeneID:105916499	adat3			Pos	Pos	Pos	Pos
				0.007425051	0.017094156	0.016121572	0.049223961
GeneID:105916501	wdr75								Neg	Neg
									0.022480792	0.004814711
GeneID:105916504	hecw2a				Pos	Pos	Pos
					0.034735651	0.014663745	0.000152799
GeneID:105916512	gstt1b
GeneID:105916516	wnt5b						Pos
							0.037209264
GeneID:105916517	alkbh6						Neg			Neg
							0.019348438			0.004125665
GeneID:105916519	ormdl1						Neg
							0.004771083
GeneID:105916522	LOC105916522	Pos
		0.035227277
GeneID:105916525	adipor2			Neg	Neg				Pos
				0.008303205	0.043656708				0.040989451
GeneID:105916526	LOC105916526					Pos	Pos
						0.009522701	0.033588426
GeneID:105916528	asnsd1									Neg
										0.048668759
GeneID:105916530	LOC105916530						Neg
							0.012177814
GeneID:105916538	fnbp1l				Neg
					0.02663708
GeneID:105916539	depdc1a						Neg			Neg
							0.013655323			0.036970538
GeneID:105916547	aspm						Neg
							0.029630008
GeneID:105916549	si:ch73-40i7.2			Pos		Pos
				0.008263592		0.04903254
GeneID:105916550	tmem38a						Pos
							0.033300547
GeneID:105916551	smim7			Pos
				0.016082727
GeneID:105916557	rtn4r			Pos
				0.0455755
GeneID:105916559	znhit3						Neg			Neg
							0.019385506			0.035629062
GeneID:105916562	gusb			Pos
				0.043835342
GeneID:105916564	ca4a
GeneID:105916565	mtmr4		Neg			Pos
			0.000479543			0.034101004
GeneID:105916572	sorcs2			Neg
				0.023202008
GeneID:105916580	LOC105916580		Pos		Neg			Pos	Pos	Pos
			4.48E-08		1.79E-08			0.029591662	9.23E-11	0.005146945
GeneID:105916581	LOC105916581			Pos	Pos	Pos	Pos
				0.000395829	0.00703798	0.002750992	0.000608453
GeneID:105916594	srp14								Neg	Neg
									0.022888627	0.025859128
GeneID:105916596	zgc:162989			Pos
				0.004751985
GeneID:105916598	dmxl2				Pos
					0.024108818
GeneID:105916602	tnfaip8l3				Pos
					0.040076348
GeneID:105916605	tmod2			Neg
				0.031944932
GeneID:105916608	mapk6								Neg
									0.028011992
GeneID:105916612	LOC105916612						Neg		Neg	Neg
							0.013786552		0.045505478	0.000764726
GeneID:105916613	LOC105916613						Pos
							0.014192641
GeneID:105916620	adam9			Neg
				0.000657837
GeneID:105916631	LOC105916631			Pos
				0.019620775
GeneID:105916636	mfsd14bb			Pos	Pos	Pos
				0.007458533	0.003468766	0.004615406
GeneID:105916637	mak16						Neg		Neg	Neg
							0.002063467		0.000249173	0.000229336
GeneID:105916643	LOC105916643								Pos
									0.039727859
GeneID:105916644	nudt4b			Neg
				0.005839318
GeneID:105916649	tnikb									Pos
										0.022165585
GeneID:105916653	ube2nb									Neg
										0.013328112
GeneID:105916670	eif1axb			Pos
				0.0343203
GeneID:105916673	adgrl3.1			Neg
				0.012908228
GeneID:105916678	kncn			Pos
				0.042646496
GeneID:105916681	LOC105916681			Pos
				0.002844167
GeneID:105916693	arih1					Pos	Pos
						0.023388939	0.004074508
GeneID:105916696	snapc5			Pos
				0.026699144
GeneID:105916697	zwilch						Neg		Neg	Neg
							0.003471954		0.020603803	0.013717413
GeneID:105916699	map2k1			Neg
				0.035881511
GeneID:105916701	rpl4			Neg
				0.023202008
GeneID:105916702	dennd4a			Neg	Neg
				0.028402624	0.049692323
GeneID:105916706	hacd3			Pos
				0.038455159
GeneID:105916714	LOC105916714			Neg
				0.003569319
GeneID:105916715	LOC105916715									Neg
										0.018869597
GeneID:105916720	mettl17						Pos
							0.041705508
GeneID:105916721	sdr39u1			Pos
				0.03801394
GeneID:105916724	si:dkeyp-66d1.7			Pos
				0.015254147
GeneID:105916729	vangl2			Neg
				0.006488809
GeneID:105916732	waslb		Neg		Pos	Pos	Pos
			0.005988808		0.001517196	0.012601443	0.003063471
GeneID:105916739	kdm4c			Neg
				0.039007105
GeneID:105916743	smc2						Neg
							0.042503106
GeneID:105916754	LOC105916754			Neg
				0.01749813
GeneID:105916757	LOC105916757			Pos
				0.013352164
GeneID:105916759	vsx2			Pos
				0.034899479
GeneID:105916765	kiaa1522				Neg				Pos
					0.012005677				0.04753015
GeneID:105916766	yars1								Neg	Neg
									0.045815872	0.026470604
GeneID:105916786	ifngr2					Neg
						0.00350495
GeneID:105916788	LOC105916788						Pos
							0.047277471
GeneID:105916791	asic2						Pos
							0.000423141
GeneID:105916808	LOC105916808			Pos
				0.000275756
GeneID:105916815	mrpl52								Neg
									0.034037059
GeneID:105916818	LOC105916818						Pos		Pos	Pos
							0.02834782		0.029302867	0.01582712
GeneID:105916820	nedd8			Pos
				0.013951713
GeneID:105916822	gmpr2			Pos
				0.010371583
GeneID:105916826	dhrs4			Pos
				0.039665518
GeneID:105916846	lnx1		Neg	Neg
			0.041527762	0.010761113
GeneID:105916849	gsx2						Neg			Neg
							0.030275344			0.031368661
GeneID:105916852	usp46			Neg
				0.005375091
GeneID:105916855	cdk17		Neg	Neg
			0.026084109	1.70E-05
GeneID:105916857	LOC105916857			Pos
				0.011687863
GeneID:105916859	braf			Neg
				0.02295847
GeneID:105916861	nudt5			Pos
				0.039672995
GeneID:105916867	optn			Pos
				0.028402624
GeneID:105916869	phyh			Pos
				0.010401013
GeneID:105916878	zmiz2			Neg
				0.002624075
GeneID:105916879	ddx56									Neg
										0.041465495
GeneID:105916880	LOC105916880			Neg
				0.003409668
GeneID:105916881	ppiab			Pos
				0.031829525
GeneID:105916886	scarb1			Pos
				0.008927652
GeneID:105916889	LOC105916889		Neg	Neg
			0.026102885	0.008927652
GeneID:105916891	gabrg1				Pos		Pos
					0.048713026		0.003381531
GeneID:105916899	gsc						Pos
							0.008377876
GeneID:105916902	LOC105916902
GeneID:105916909	atoh1b						Neg			Neg
							0.04966295			0.027576102
GeneID:105916914	usf2
GeneID:105916917	mbpa			Pos
				0.004145439
GeneID:105916922	LOC105916922
GeneID:105916925	arel1			Neg
				0.019016174
GeneID:105916932	LOC105916932			Pos
				0.000126717
GeneID:105916948	pelp1								Neg	Neg
									0.001923669	0.005405168
GeneID:105916949	vash1								Neg
									0.02819164
GeneID:105916952	senp3b		Neg	Neg
			0.043675179	0.005891758
GeneID:105916955	mblac1			Pos
				0.012341886
GeneID:105916958	slc38a4			Neg
				0.003039718
GeneID:105916959	fcf1								Neg	Neg
									0.02147841	0.018720082
GeneID:105916960	slc38a2								Neg	Neg
									0.021926686	0.014411179
GeneID:105916962	arid2		Neg	Neg
			0.000523745	3.60E-06
GeneID:105916965	fgfr1op2			Neg	Neg		Neg			Neg
				0.0455755	0.026014155		0.000152799			0.026555861
GeneID:105916984	traf4a			Neg
				0.001895562
GeneID:105916988	dusp14						Pos
							0.02358432
GeneID:105916995	proca1									Neg
										0.011645023
GeneID:105917015	arl4ca				Pos	Pos	Pos
					0.003454771	0.000894752	7.45E-05
GeneID:105917021	bzw1a									Neg
										0.046609273
GeneID:105917022	esrrb				Pos		Pos
					0.042507888		0.045939122
GeneID:105917025	ahr2								Pos	Pos
									0.000323567	0.005646331
GeneID:105917028	sgce			Pos
				0.010473232
GeneID:105917031	sem1								Neg
									0.031617389
GeneID:105917032	col1a2						Neg
							0.032465872
GeneID:105917033	casd1		Neg	Neg
			3.14E-05	2.08E-05
GeneID:105917034	ppp1r9a			Neg
				0.042449517
GeneID:105917035	pdk4			Neg
				0.004751985
GeneID:105917042	stc1l			Pos
				0.018693716
GeneID:105917043	npy8ar			Neg
				0.007317989
GeneID:105917044	LOC105917044			Pos
				0.023369646
GeneID:105917050	pam		Neg
			0.009804747
GeneID:105917062	fars2			Pos
				0.028462056
GeneID:105917072	LOC105917072		Pos		Neg				Pos	Pos
			4.17E-05		0.009029783				6.71E-06	0.015925766
GeneID:105917073	LOC105917073			Pos
				0.004691898
GeneID:105917081	gabrp			Pos
				0.013686547
GeneID:105917087	pkd1a			Neg
				0.003233901
GeneID:105917088	LOC105917088		Neg
			0.031319735
GeneID:105917096	nthl1
GeneID:105917099	rfx1b		Neg	Neg
			0.032338956	0.00067873
GeneID:105917103	si:ch211-196h16.12					Pos
						0.04299164
GeneID:105917106	mri1			Pos
				0.023965265
GeneID:105917114	LOC105917114									Neg
										0.019208818
GeneID:105917117	LOC105917117				Pos				Neg
					0.005945601				0.042535537
GeneID:105917123	phf19						Neg		Neg	Neg
							0.013714977		0.021122332	0.008054501
GeneID:105917126	LOC105917126						Neg
							0.028750938
GeneID:105917133	gstt2			Pos
				0.005278918
GeneID:105917141	med27			Pos
				0.035857529
GeneID:105917149	st6galnac3			Neg
				0.04296211
GeneID:105917151	acadm			Pos
				0.00814848
GeneID:105917152	rps8a			Neg	Neg
				0.012840144	0.026527639
GeneID:105917159	mcm3						Neg		Neg	Neg
							0.008278618		0.045672941	0.006193839
GeneID:105917166	pnocb			Pos	Pos		Pos
				0.000668848	0.017251475		0.041540324
GeneID:105917168	si:ch211-63o20.7						Neg
							0.001333639
GeneID:105917172	erg28			Pos
				0.030148747
GeneID:105917174	lrrc24			Neg
				0.00114379
GeneID:105917179	LOC105917179									Neg
										0.026543944
GeneID:105917182	fosaa			Pos			Pos
				0.015371939			0.025116446
GeneID:105917191	slc25a39		Pos
			0.02743205
GeneID:105917193	grna		Pos
			0.033885611
GeneID:105917198	bcat2		Neg
			0.007887962
GeneID:105917204	tbc1d17						Pos
							0.010260767
GeneID:105917208	LOC105917208						Pos
							0.046310425
GeneID:105917212	ppp2r5ca		Neg	Neg
			0.041021936	0.012917015
GeneID:105917219	LOC105917219			Pos
				0.008998755
GeneID:105917227	sp9						Pos
							0.035504517
GeneID:105917230	sp3a			Neg
				0.000258127
GeneID:105917231	cdca7a									Neg
										0.020895454
GeneID:105917243	gtf2h1								Neg	Neg
									0.048335874	0.030243427
GeneID:105917250	LOC105917250						Neg		Neg	Neg
							0.000961108		0.033080369	0.004768844
GeneID:105917252	pgghg			Neg			Neg
				0.010832484			0.004830008
GeneID:105917253	zmp:0000001167			Neg		Neg
				0.0455755		0.011165638
GeneID:105917254	pnpla2								Pos
									0.036568533
GeneID:105917257	slc25a22a			Pos
				0.0347125
GeneID:105917259	fads2						Neg		Neg	Neg
							0.000865811		0.010736984	0.006193839
GeneID:105917272	LOC105917272			Neg
				0.014941136
GeneID:105917276	LOC105917276						Neg		Neg
							0.04456222		0.039877091
GeneID:105917282	cenpk						Neg			Neg
							0.008156592			0.023857558
GeneID:105917286	LOC105917286			Pos			Pos
				0.015937646			0.022062682
GeneID:105917291	LOC105917291			Pos
				0.036688252
GeneID:105917295	LOC105917295	Pos	Pos
		0.026794282	0.046695211
GeneID:105917298	LOC105917298			Pos
				0.009929673
GeneID:105917309	hells						Neg		Neg	Neg
							0.000386481		0.000701601	0.000297337
GeneID:105917311	LOC105917311			Pos
				0.027109526
GeneID:105917318	LOC105917318			Neg
				0.021530039
GeneID:105917325	prkab1b			Pos
				0.049494107
GeneID:105917327	msi1b			Neg
				0.029321678
GeneID:105917331	unc119.1						Neg
							0.002420605
GeneID:105917333	LOC105917333			Pos
				0.017758519
GeneID:105917339	rnf181			Pos
				0.047430822
GeneID:105917345	syt14a		Neg	Neg
			0.043565595	0.011176553
GeneID:105917349	LOC105917349			Neg
				0.046418108
GeneID:105917356	pth2			Pos	Pos	Pos	Pos
				0.026099082	0.002174577	0.004615406	0.003071907
GeneID:105917359	tmed8			Pos			Pos
				0.041164444			0.042397137
GeneID:105917363	ldah			Pos
				0.009411741
GeneID:105917367	pi4kaa			Neg
				0.018856996
GeneID:105917371	pitpnb								Neg
									0.032165919
GeneID:105917376	slc25a1b		Pos	Pos
			0.041172362	0.003576595
GeneID:105917378	LOC105917378			Neg
				0.037319954
GeneID:105917382	LOC105917382						Neg
							0.044954737
GeneID:105917383	tfap2e
GeneID:105917388	LOC105917388						Pos
							0.016283034
GeneID:105917395	ago4			Neg
				0.013583504
GeneID:105917396	aldh6a1			Pos
				0.023133424
GeneID:105917397	cdca5			Pos			Neg		Neg	Neg
				0.044665149			0.010251449		0.022167575	0.004814711
GeneID:105917398	psmb2						Neg			Neg
							0.012927733			0.027159667
GeneID:105917408	LOC105917408			Neg
				0.009189989
GeneID:105917412	LOC105917412						Neg
							0.048552602
GeneID:105917428	LOC105917428			Pos
				0.020768882
GeneID:105917437	arpc2			Pos
				0.045610345
GeneID:105917445	coq6			Pos
				0.047195287
GeneID:105917447	glcci1a			Neg
				0.005341911
GeneID:105917450	rpa3								Neg	Neg
									0.01698055	0.035924648
GeneID:105917461	LOC105917461						Neg			Neg
							0.002127991			0.013556705
GeneID:105917477	LOC105917477			Pos					Neg	Neg
				0.048082966					0.040624622	0.023303497
GeneID:105917478	zbtb8os			Pos
				0.035439854
GeneID:105917479	khdrbs1a						Neg		Neg	Neg
							0.014596992		0.017535314	0.012354338
GeneID:105917483	c19h14orf28						Pos
							0.005651964
GeneID:105917488	LOC105917488				Neg
					0.036001814
GeneID:105917490	plcb2						Pos
							0.020546113
GeneID:105917492	bub1bb						Neg			Neg
							0.002166391			0.005884606
GeneID:105917496	chtf8			Pos
				0.004612239
GeneID:105917497	slc35f4			Pos
				0.038314561
GeneID:105917499	trhr2			Neg
				0.008993727
GeneID:105917502	zc3h18			Neg
				0.025911437
GeneID:105917509	LOC105917509			Neg	Neg				Pos
				0.000559789	0.040028535				0.026063201
GeneID:105917511	oprd1b									Pos
										0.025468128
GeneID:105917512	phactr4b						Pos
							0.034597873
GeneID:105917513	rcc1						Neg		Neg	Neg
							0.011678177		0.000308734	0.000275123
GeneID:105917515	zdhhc18a			Neg
				0.038450564
GeneID:105917520	gpatch3			Pos
				0.034551162
GeneID:105917526	wdtc1			Pos
				0.020473862
GeneID:105917531	LOC105917531			Pos
				0.033126866
GeneID:105917537	LOC105917537		Pos	Pos
			0.040653668	0.038938333
GeneID:105917543	glrx2			Pos
				0.04268455
GeneID:105917548	adprh			Neg
				0.038596547
GeneID:105917554	LOC105917554						Neg
							0.030060036
GeneID:105917558	prrt2								Pos
									0.016910442
GeneID:105917559	kif22						Neg
							0.017411866
GeneID:105917560	pagr1		Pos
			0.032114364
GeneID:105917561	taok2b			Neg
				0.015795928
GeneID:105917585	LOC105917585			Neg
				0.049568851
GeneID:105917586	LOC105917586			Neg
				7.03E-05
GeneID:105917589	LOC105917589			Pos
				0.044402373
GeneID:105917590	LOC105917590			Neg
				0.015359186
GeneID:105917592	commd5			Pos
				0.001906924
GeneID:105917606	man1a2
GeneID:105917608	wdr3								Neg	Neg
									0.044218005	0.005240277
GeneID:105917610	trim45				Neg	Neg	Neg
					0.012005677	0.032879593	0.003427112
GeneID:105917624	trmt9b			Neg
				0.036136498
GeneID:105917630	thumpd2			Pos
				0.020347684
GeneID:105917634	LOC105917634			Pos	Pos		Pos
				0.003000928	0.010141989		0.02406309
GeneID:105917638	sgip1a						Pos
							0.022256665
GeneID:105917641	pde4ba			Neg					Pos	Pos
				0.000712976					0.014605138	0.017593219
GeneID:105917644	pars2			Pos
				0.041168524
GeneID:105917653	LOC105917653			Neg
				0.032781284
GeneID:105917654	syap1				Neg		Neg
					0.017604399		0.001169902
GeneID:105917656	slc7a6os			Pos
				0.041126394
GeneID:105917680	LOC105917680						Neg
							0.046496575
GeneID:105917682	LOC105917682			Pos
				0.016479597
GeneID:105917696	LOC105917696			Pos
				0.011716939
GeneID:105917699	raph1a			Neg
				0.009096652
GeneID:105917703	tpgs1			Pos					Neg	Neg
				0.043099835					0.028283816	0.048873129
GeneID:105917704	LOC105917704				Pos		Pos
					0.03024514		0.047242895
GeneID:105917705	LOC105917705			Pos
				0.036960851
GeneID:105917706	LOC105917706				Pos	Pos			Neg	Neg
					0.00303561	0.004615406			0.000372982	0.000291913
GeneID:105917714	yju2			Pos
				0.020622699
GeneID:105917718	gng7			Neg					Pos
				0.005759376					0.042287764
GeneID:105917726	tmem17			Pos
				0.024090892
GeneID:105917734	si:ch73-62b13.1			Neg
				0.017176647
GeneID:105917737	zgc:153031			Pos	Pos	Pos	Pos
				0.000905377	0.000585555	0.017934363	0.007990577
GeneID:105917743	commd8			Pos
				0.011687863
GeneID:105917744	efr3a			Neg
				0.006893261
GeneID:105917745	tmem71			Neg	Neg
				0.005622234	0.008809009
GeneID:105917761	lamtor3			Pos
				0.009742721
GeneID:105917779	mef2d			Neg
				0.021111375
GeneID:105917793	LOC105917793			Pos
				0.029321678
GeneID:105917799	aldh4a1						Pos
							0.006090918
GeneID:105917800	si:ch211-236d3.4		Pos
			0.037165841
GeneID:105917802	mkrn2			Pos
				0.02510304
GeneID:105917806	LOC105917806			Pos
				0.014110757
GeneID:105917807	polr2j			Pos	Pos
				0.002193678	0.045457231
GeneID:105917809	ube2c						Neg		Neg	Neg
							0.000848711		0.046798118	0.000578957
GeneID:105917810	ctsa			Pos
				0.044262357
GeneID:105917814	sgms2a			Pos
				0.026637619
GeneID:105917817	LOC105917817						Pos		Pos	Pos
							0.046197315		0.018191753	0.016147857
GeneID:105917826	ccdc107						Pos
							0.023603627
GeneID:105917830	phax								Neg
									0.016514269
GeneID:105917832	alkbh1									Neg
										0.046609273
GeneID:105917833	dnajc2						Neg		Neg	Neg
							0.027673818		0.029650614	0.028294743
GeneID:105917843	exo1						Neg			Neg
							0.000860212			0.010654311
GeneID:105917856	phldb1b			Neg	Neg		Neg
				0.000504045	0.043550727		0.008377876
GeneID:105917861	abhd11						Pos			Pos
							0.00095896			0.015064586
GeneID:105917867	zgc:112437			Pos
				0.024106905
GeneID:105917876	caln2									Pos
										0.041948117
GeneID:105917888	bcl11ba			Neg
				0.003554339
GeneID:105917892	LOC105917892			Neg
				0.007425051
GeneID:105917893	LOC105917893			Pos
				0.015795928
GeneID:105917894	LOC105917894						Neg			Neg
							0.031792273			0.014356481
GeneID:105917897	asb5b								Pos
									0.011738383
GeneID:105917900	spcs3			Pos
				0.01613882
GeneID:105917901	tmem176								Pos	Pos
									0.021356769	0.043544562
GeneID:105917908	LOC105917908			Pos	Pos
				0.030148747	0.017832013
GeneID:105917914	LOC105917914
GeneID:105917915	si:ch211-63p21.1
GeneID:105917916	LOC105917916		Neg	Neg
			0.000186526	0.017741529
GeneID:105917937	nt5c2b						Neg
							0.045742991
GeneID:105917947	spns1			Pos
				0.001074653
GeneID:105917948	LOC105917948			Pos
				0.003431399
GeneID:105917958	nupr1b								Pos
									0.035856275
GeneID:105917969	LOC105917969			Pos	Pos	Pos	Pos
				0.005759376	0.010071503	0.017868886	0.001090651
GeneID:105917970	LOC105917970			Pos	Pos	Pos	Pos
				0.022704062	0.008476004	0.024354226	2.69E-05
GeneID:105917972	LOC105917972
GeneID:105917979	LOC105917979									Neg
										0.026543944
GeneID:105917980	LOC105917980									Neg
										0.036862996
GeneID:105917987	LOC105917987									Neg
										0.034685078
GeneID:105917988	pdap1b			Pos
				0.021740435
GeneID:105917991	smcr8a			Neg
				0.001107642
GeneID:105917993	cbx7a						Pos			Pos
							0.001626181			0.009484494
GeneID:105917997	st13			Pos
				0.015254147
GeneID:105918000	rangap1a						Neg			Neg
							0.003063471			0.002232588
GeneID:105918001	tefb						Pos		Pos	Pos
							0.000470784		0.004376804	0.020131952
GeneID:105918002	gabra6b			Neg
				0.035426115
GeneID:105918003	LOC105918003									Pos
										0.035743619
GeneID:105918004	LOC105918004		Neg	Neg
			0.018633987	0.008927652
GeneID:105918006	polr3h									Neg
										0.016147857
GeneID:105918013	LOC105918013			Pos
				0.028793085
GeneID:105918014	LOC105918014						Neg
							0.006552019
GeneID:105918019	palmdb			Neg
				0.015261624
GeneID:105918026	dab2			Pos
				0.010616701
GeneID:105918032	gas1b			Pos
				0.047972368
GeneID:105918033	jakmip2			Neg
				0.011467832
GeneID:105918034	dck						Neg			Neg
							0.009287374			0.045222253
GeneID:105918036	tnpo1			Neg
				0.040775576
GeneID:105918037	usp33				Pos	Pos	Pos
					0.003468766	0.041512362	0.032733642
GeneID:105918041	ak5						Pos
							0.031021563
GeneID:105918043	st6galnac5a						Neg
							0.042435398
GeneID:105918044	diaph2			Neg
				0.035998237
GeneID:105918045	vwc2						Pos
							0.028183809
GeneID:105918050	tm9sf3		Neg	Neg
			0.013626514	0.042819418
GeneID:105918051	sfxn4			Pos
				0.020312144
GeneID:105918053	dennd10			Neg
				0.022016228
GeneID:105918055	emx2		Pos
			0.040409782
GeneID:105918056	stk32a			Pos
				0.031155559
GeneID:105918065	srpk2						Pos
							0.028220071
GeneID:105918085	pmm2		Pos				Neg
			0.046875244				0.036456711
GeneID:105918086	LOC105918086						Neg			Neg
							0.007345475			0.023293024
GeneID:105918091	LOC105918091						Pos
							0.025059149
GeneID:105918095	si:ch211-285f17.1			Neg
				0.030156171
GeneID:105918097	ptprn2			Neg
				0.017705562
GeneID:105918100	plxdc2			Neg
				0.038524037
GeneID:105918101	arl8			Neg			Neg
				0.025925727			0.003604953
GeneID:105918103	LOC105918103					Neg			Pos	Pos
						0.005058684			0.030457978	0.00032074
GeneID:105918113	LOC105918113						Pos
							0.03451107
GeneID:105918115	LOC105918115			Pos
				0.048260304
GeneID:105918119	zic4						Neg
							0.033609981
GeneID:105918125	trpc1			Pos
				0.011875766
GeneID:105918129	ackr4b					Neg
						0.018410205
GeneID:105918142	rbm33a			Neg
				0.004277632
GeneID:105918144	shha						Pos
							0.039729379
GeneID:105918149	dnajb6b			Pos
				0.023221978
GeneID:105918150	ncapg2						Neg			Neg
							0.036456711			0.03885211
GeneID:105918154	gimap4									Neg
										0.032592167
GeneID:105918156	zfand1			Pos
				0.03684049
GeneID:105918157	maf1b			Neg					Pos
				0.003427968					0.037609492
GeneID:105918168	tyms			Pos
				0.032380605
GeneID:105918169	adcyap1a			Pos
				0.003358188
GeneID:105918171	pfdn4			Pos
				0.005139517
GeneID:105918176	myl12.1			Pos
				0.011860843
GeneID:105918178	chmp5b		Pos	Pos
			0.040537954	0.005213997
GeneID:105918184	ankha			Pos			Pos
				0.038780342			0.038777506
GeneID:105918186	ush1c			Neg
				0.037319954
GeneID:105918188	kcnj11									Pos
										0.019462552
GeneID:105918197	ascl1b		Pos				Neg			Neg
			0.012109474				0.008259798			0.042102036
GeneID:105918201	ccdc77						Neg
							0.031436978
GeneID:105918204	dusp8a		Neg	Neg
			0.000423737	9.79E-05
GeneID:105918207	phlda2			Pos
				0.047879555
GeneID:105918210	th				Pos		Pos
					0.0375222		0.045462777
GeneID:105918214	cpt1ab			Neg
				0.002718708
GeneID:105918218	tmem86a		Neg	Neg
			0.033360494	0.011316802
GeneID:105918227	irf7			Pos
				0.018810769
GeneID:105918230	fjx1						Pos
							0.035121574
GeneID:105918234	src			Neg
				0.004138988
GeneID:105918237	lrrc4ca			Neg
				0.002255811
GeneID:105918248	fanci			Pos
				0.034601958
GeneID:105918254	LOC105918254						Pos
							0.046197315
GeneID:105918262	camk1gb						Pos
							0.035818755
GeneID:105918272	LOC105918272						Neg
							0.047242895
GeneID:105918273	LOC105918273	Pos
		0.016435157
GeneID:105918275	irx4a						Pos
							0.041494932
GeneID:105918278	LOC105918278			Neg
				0.015691735
GeneID:105918279	gdpd4a			Neg
				0.028391513
GeneID:105918284	dcun1d5			Pos					Neg	Neg
				0.001801962					0.009213364	0.032299143
GeneID:105918285	LOC105918285			Pos
				0.008873943
GeneID:105918298	smarcd1						Neg		Neg	Neg
							0.021712638		0.033629688	0.026470604
GeneID:105918299	LOC105918299
GeneID:105918300	pus7l			Pos
				0.049494107
GeneID:105918308	zcrb1			Pos
				0.001868305
GeneID:105918311	gxylt1b			Neg
				0.029028596
GeneID:105918320	dcaf11									Pos
										0.048668759
GeneID:105918322	pabpn1			Pos
				0.002423839
GeneID:105918323	ngdn			Pos
				0.003707424
GeneID:105918326	zmp:0000000991									Pos
										0.033105189
GeneID:105918329	epha7				Neg
					0.047144824
GeneID:105918331	kmt2e		Neg	Neg
			3.73E-08	0.00046846
GeneID:105918338	ndufb2			Pos
				0.044890992
GeneID:105918344	hcls1		Pos		Neg				Pos	Pos
			0.00302205		0.017940366				0.022888627	0.035610833
GeneID:105918348	gnsa						Pos
							0.01136
GeneID:105918382	nlgn2a		Neg	Neg
			0.009854376	0.00383992
GeneID:105918404	LOC105918404			Pos
				0.008783877
GeneID:105918410	got2b			Pos	Pos
				0.047033173	0.034051863
GeneID:105918412	LOC105918412		Pos
			0.04335689
GeneID:105918413	rab42a			Neg
				0.001377154
GeneID:105918417	furina			Neg
				0.002435405
GeneID:105918423	ctps1a									Neg
										0.020031329
GeneID:105918424	LOC105918424			Neg
				0.002408752
GeneID:105918432	LOC105918432			Neg					Pos
				0.032558469					0.049382825
GeneID:105918433	ranbp9			Neg
				0.042019077
GeneID:105918446	naif1								Neg
									0.029909163
GeneID:105918449	LOC105918449			Pos	Pos	Pos	Pos
				2.79E-06	1.03E-07	0.001498336	0.000767242
GeneID:105918451	ptpa			Pos
				0.020290746
GeneID:105918457	lmo4a			Pos
				0.003737398
GeneID:105918465	mdga2a			Neg
				0.033554326
GeneID:105918470	sox4b			Neg	Neg
				0.00183976	0.020799721
GeneID:105918472	LOC105918472			Neg
				0.044524788
GeneID:105918475	spon2a			Pos
				0.038314561
GeneID:105918483	oatx						Neg			Neg
							0.011512964			0.0086297
GeneID:105918496	tprg1l						Pos
							0.021521041
GeneID:105918497	ttc1								Neg	Neg
									0.00438107	0.016147857
GeneID:105918505	prdm16			Neg
				0.023304751
GeneID:105918506	rps14			Neg
				0.006833872
GeneID:105918516	prim2						Neg			Neg
							0.032218594			0.012304955
GeneID:105918533	alg3		Pos	Pos
			9.21E-05	0.003431399
GeneID:105918535	camk2n1a									Pos
										0.043992723
GeneID:105918538	klhl24a			Neg	Neg
				0.033170827	0.042121329
GeneID:105918544	gm2a				Pos	Pos	Pos
					0.001542164	4.35E-05	2.64E-06
GeneID:105918546	thoc3						Neg
							0.04847004
GeneID:105918552	LOC105918552			Neg	Neg		Neg
				0.034017575	0.016407529		0.045362824
GeneID:105918559	snrpe			Pos					Neg	Neg
				0.0479946					0.011358923	0.020131952
GeneID:105918561	kdm3b		Neg	Neg
			0.037269792	0.000889382
GeneID:105918583	ccnd1			Neg
				0.028035227
GeneID:105918589	mrps18b									Neg
										0.048647948
GeneID:105918596	atpaf1								Neg	Neg
									0.004091368	0.003574536
GeneID:105918597	mafaa						Pos
							0.0022242
GeneID:105918605	wsb1			Neg
				0.001530843
GeneID:105918617	c16h16orf89			Pos
				0.004836879
GeneID:105918618	alg1			Pos
				0.018053559
GeneID:105918622	rab40c			Neg
				0.04958103
GeneID:105918639	cables2b			Neg
				0.008783877
GeneID:105918654	LOC105918654			Pos	Pos		Pos
				0.019074541	0.012338799		0.03996892
GeneID:105918657	helq			Neg	Neg
				0.01533874	0.03024514
GeneID:105918670	fam160b1			Neg
				0.000657837
GeneID:105918672	srfb		Neg	Neg
			0.044532044	0.000258127
GeneID:105918675	tmem242			Pos
				0.005706338
GeneID:105918677	lsm11			Pos
				0.033882825
GeneID:105918679	LOC105918679						Neg
							0.038803437
GeneID:105918684	LOC105918684						Neg			Neg
							0.0023905			0.009960309
GeneID:105918685	LOC105918685			Pos
				0.028402624
GeneID:105918686	LOC105918686						Neg			Neg
							0.001522897			0.009466384
GeneID:105918688	cpsf3		Pos
			0.027621465
GeneID:105918704	LOC105918704			Pos					Neg	Neg
				0.007573788					0.006575301	0.019482652
GeneID:105918705	dyrk2			Neg	Neg
				0.010893587	0.025069466
GeneID:105918707	pald1a			Neg
				0.003639324
GeneID:105918709	LOC105918709								Pos
									0.046886006
GeneID:105918713	LOC105918713			Neg
				0.002280109
GeneID:105918714	LOC105918714		Neg	Neg
			0.049314327	0.00203148
GeneID:105918716	LOC105918716			Neg					Pos
				0.027139452					0.042535537
GeneID:105918722	rfc2			Pos						Neg
				0.039636502						0.031930148
GeneID:105918723	LOC105918723			Pos
				0.024394394
GeneID:105918725	zgc:86609						Neg
							0.037172107
GeneID:105918733	manbal			Pos
				0.043458637
GeneID:105918734	LOC105918734				Pos	Pos	Pos
					0.022151714	0.004497307	0.000224214
GeneID:105918740	cers5						Neg		Neg	Neg
							0.000641787		0.008900158	0.001442199
GeneID:105918748	manf						Neg		Neg	Neg
							0.000468756		0.000812405	0.013717413
GeneID:105918751	sdc4			Pos	Pos	Pos	Pos
				0.013259787	4.90E-05	0.000465339	0.022531473
GeneID:105918752	ap3b1a						Neg
							0.046525086
GeneID:105918755	LOC105918755						Pos
							0.005427391
GeneID:105918762	lhfpl2a			Pos
				0.007152567
GeneID:105918765	LOC105918765			Neg
				0.005537177
GeneID:105918766	LOC105918766			Neg
				0.028391513
GeneID:105918774	LOC105918774			Pos
				0.027897953
GeneID:105918780	LOC105918780						Neg
							0.025795793
GeneID:105918792	anapc16			Pos					Neg
				0.014768685					0.035448202
GeneID:105918794	faah2b			Neg
				0.012252639
GeneID:105918800	txn			Pos					Neg
				0.012145173					0.01347972
GeneID:105918815	LOC105918815						Pos
							0.030559424
GeneID:105918828	si:dkey-76b14.2			Neg
				0.040901971
GeneID:105918844	apbb1			Neg
				0.016980129
GeneID:105918848	zdhhc3a			Neg
				0.009096652
GeneID:105918849	ndufb8			Pos
				0.011621618
GeneID:105918851	LOC105918851			Pos		Pos
				0.003285798		0.00297368
GeneID:105918854	LOC105918854						Neg
							0.003353512
GeneID:105918863	actn4			Neg
				0.030542496
GeneID:105918865	LOC105918865			Neg
				0.049833808
GeneID:105918874	ints8			Pos
				0.031932459
GeneID:105918877	nudcd1			Pos
				0.027486442
GeneID:105918880	trhrb			Neg					Pos
				0.041580816					0.0492859
GeneID:105918882	LOC105918882			Pos
				0.007445477
GeneID:105918887	prkcea			Neg	Neg	Neg
				0.001930017	0.016407529	0.018410205
GeneID:105918893	gch2		Pos
			0.008013852
GeneID:105918894	cript			Pos
				0.028110532
GeneID:105918903	LOC105918903			Neg
				0.000709324
GeneID:105918904	mgaa			Neg
				0.013140166
GeneID:105918907	ghitm			Pos
				0.026009218
GeneID:105918909	gpr63		Neg	Neg
			0.002382999	0.011652298
GeneID:105918923	sox11b						Neg
							0.001635531
GeneID:105918925	cep43			Pos
				0.00420736
GeneID:105918939	LOC105918939		Neg	Neg
			0.042064617	0.013856615
GeneID:105918940	LOC105918940									Pos
										0.039941168
GeneID:105918943	rgrb			Pos
				0.035937068
GeneID:105918953	luzp2			Pos
				0.007157233
GeneID:105918954	LOC105918954				Neg
					0.037340445
GeneID:105918955	pipox			Pos
				0.02414233
GeneID:105918960	LOC105918960			Pos
				0.03064284
GeneID:105918963	LOC105918963		Neg
			0.027358557
GeneID:105918970	LOC105918970						Neg		Neg
							0.032661804		0.016106871
GeneID:105918974	ahcy			Neg
				0.038388009
GeneID:105918977	mych									Neg
										0.036435064
GeneID:105918983	cd36			Pos
				0.031932459
GeneID:105918995	cdk13			Neg
				0.000841785
GeneID:105918998	ralaa		Neg	Neg
			0.042889891	0.002408752
GeneID:105919014	si:dkey-112a7.4						Pos			Pos
							0.025116446			0.021179782
GeneID:105919022	LOC105919022			Neg
				0.039140015
GeneID:105919031	LOC105919031
GeneID:105919036	hsd17b12b			Pos
				0.046875486
GeneID:105919042	ccdc9			Neg
				0.009468794
GeneID:105919043	sae1						Neg
							0.022593742
GeneID:105919051	ckmb		Pos
			0.001843361
GeneID:105919053	LOC105919053			Pos
				0.006893261
GeneID:105919054	nkx6.1				Pos		Pos
					0.036761681		0.021695317
GeneID:105919055	rpl17			Neg
				0.015795928
GeneID:105919059	purg			Neg
				0.007425051
GeneID:105919066	LOC105919066			Neg
				0.021643809
GeneID:105919067	LOC105919067					Pos	Pos
						0.015426379	0.043559205
GeneID:105919069	mrpl2			Pos
				0.04235752
GeneID:105919075	gtpbp2a			Neg	Neg				Pos
				0.027827659	0.000184722				0.001436046
GeneID:105919082	LOC105919082			Neg
				0.041129518
GeneID:105919084	gtf2h3			Pos
				0.017283644
GeneID:105919085	psmd9			Pos
				0.030756919
GeneID:105919087	LOC105919087			Neg
				0.044181755
GeneID:105919093	si:ch211-110p13.9			Pos
				0.007785813
GeneID:105919094	rsrc2			Pos
				0.021535997
GeneID:105919095	kntc1						Neg
							0.003854167
GeneID:105919106	nlk1		Neg	Neg
			0.013599029	0.000481426
GeneID:105919113	mfsd11			Pos
				0.042019077
GeneID:105919138	bag6		Neg	Neg
			0.010705648	0.007083735
GeneID:105919141	glrx3			Pos					Neg
				0.012779192					0.048815402
GeneID:105919143	gabbr1a			Neg
				0.039981554
GeneID:105919148	LOC105919148		Pos	Pos
			0.032440022	0.022704062
GeneID:105919151	LOC105919151			Neg
				0.004751985
GeneID:105919155	LOC105919155			Neg
				0.004277757
GeneID:105919156	aldh5a1			Neg
				0.00173173
GeneID:105919166	ppil3						Neg			Neg
							0.021901815			0.04482121
GeneID:105919172	nop10						Neg
							0.009935166
GeneID:105919175	LOC105919175			Neg
				0.010421315
GeneID:105919205	LOC105919205			Neg
				0.013259787
GeneID:105919209	LOC105919209			Neg
				0.036508666
GeneID:105919210	LOC105919210			Pos
				0.004359714
GeneID:105919213	ehd3			Neg
				0.023133424
GeneID:105919216	LOC105919216		Neg	Neg
			0.003943129	0.042450761
GeneID:105919219	stmn1b		Pos	Pos			Neg
			0.04725518	0.040399026			0.015531128
GeneID:105919220	paqr7b			Neg
				0.002624075
GeneID:105919221	LOC105919221						Neg
							0.023428058
GeneID:105919224	wdr20b			Neg
				0.003139592
GeneID:105919227	hsp90aa1.2				Pos				Neg
					0.017738904				0.027233765
GeneID:105919234	marcksa						Neg
							0.04982165
GeneID:105919240	dmbx1a			Neg
				0.031400249
GeneID:105919241	pif1						Neg		Neg	Neg
							0.003236014		0.021926686	0.001442199
GeneID:105919242	nsun4								Neg
									0.030513543
GeneID:105919246	gng12a
GeneID:105919247	LOC105919247		Pos	Pos
			0.045682612	0.00046988
GeneID:105919249	hcfc1b						Neg
							0.039729379
GeneID:105919250	mecp2			Neg
				0.029337044
GeneID:105919255	lhfpl4b		Pos
			0.043675179
GeneID:105919259	fgd1			Neg	Neg	Neg
				0.01375888	0.030607402	0.030090938
GeneID:105919263	LOC105919263		Neg	Neg			Pos
			0.002206917	0.026192788			0.042323787
GeneID:105919267	LOC105919267			Neg
				0.018059451
GeneID:105919276	pnkd			Neg
				0.002231281
GeneID:105919285	cdca8						Neg		Neg	Neg
							0.00159369		0.02507575	0.001480525
GeneID:105919289	LOC105919289		Neg	Neg
			0.038848878	0.012107339
GeneID:105919299	spred2a		Neg	Neg
			0.008434517	0.023221978
GeneID:105919306	LOC105919306			Pos
				0.044997317
GeneID:105919317	LOC105919317					Neg
						0.03315431
GeneID:105919321	LOC105919321			Pos
				0.022455402
GeneID:105919335	LOC105919335			Neg			Neg
				0.029015637			0.030374135
GeneID:105919340	LOC105919340			Neg
				0.004690679
GeneID:105919342	LOC105919342			Pos
				0.028019858
GeneID:105919358	LOC105919358			Pos
				0.018053285
GeneID:105919360	ddx3xb			Neg					Pos
				0.002221921					0.039069605
GeneID:105919365	si:ch211-132g1.7			Neg
				0.010345318
GeneID:105919373	kcnip1b			Pos			Pos
				0.030393808			0.018493899
GeneID:105919380	usb1			Pos
				0.002465738
GeneID:105919381	pla2g15								Pos
									0.016910442
GeneID:105919383	si:dkey-12e7.4				Neg		Neg
					0.035195917		0.000584889
GeneID:105919385	lcat		Pos
			0.026102885
GeneID:105919386	calb2a			Pos	Pos
				0.006102436	0.026014155
GeneID:105919390	ncapd3						Neg			Neg
							0.01196269			0.018420597
GeneID:105919400	ccnjl			Neg
				0.02718716
GeneID:105919407	LOC105919407			Pos			Pos		Pos	Pos
				0.037190719			0.00015213		7.19E-05	7.57E-05
GeneID:105919409	LOC105919409			Pos
				0.012691468
GeneID:105919416	rpl12			Neg	Neg
				0.002999717	0.020799721
GeneID:105919424	LOC105919424			Pos
				0.016136044
GeneID:105919431	si:ch1073-416d2.4			Pos			Pos
				0.009198642			0.019173221
GeneID:105919439	LOC105919439		Neg	Neg
			0.043171309	0.0037146
GeneID:105919445	nono									Neg
										0.025226881
GeneID:105919446	elmod3				Pos		Pos
					0.00455926		0.012054527
GeneID:105919452	cerk			Pos
				0.048615513
GeneID:105919455	gramd4a		Neg	Neg
			0.02156401	0.004618451
GeneID:105919467	tsc1a								Pos
									0.019253027
GeneID:105919471	galnt9						Pos
							0.01926386
GeneID:105919473	atad1a			Neg
				0.026380447
GeneID:105919478	hvcn1		Pos
			0.005311396
GeneID:105919487	LOC105919487			Neg					Pos
				0.021937707					0.030268619
GeneID:105919493	pdhb			Pos
				0.001205957
GeneID:105919494	slu7			Pos
				0.030505323
GeneID:105919495	kctd6a						Pos
							0.01409745
GeneID:105919496	si:dkeyp-87e7.4						Pos
							0.030145005
GeneID:105919517	LOC105919517			Pos
				0.028110532
GeneID:105919519	heyl		Pos
			0.025213683
GeneID:105919532	cygb2			Pos			Pos
				0.037548794			0.037352119
GeneID:105919541	LOC105919541		Pos				Neg
			0.039749502				0.032218594
GeneID:105919551	ntrk2a						Neg
							0.00433022
GeneID:105919559	zbtb44			Neg
				0.014671944
GeneID:105919562	LOC105919562								Neg
									0.026147361
GeneID:105919567	tsen54						Neg			Neg
							0.004446826			0.005635949
GeneID:105919579	ufm1			Pos
				0.044207882
GeneID:105919582	ssr1						Neg
							0.01367999
GeneID:105919587	LOC105919587			Neg
				0.016519055
GeneID:105919593	adam11			Neg
				0.030517989
GeneID:105919595	siae			Pos
				0.012963982
GeneID:105919596	ptprz1b			Neg
				0.010808065
GeneID:105919597	ebf1a						Pos
							0.018340187
GeneID:105919603	gnl3l			Pos
				0.049833808
GeneID:105919612	adnpa			Pos
				0.000180511
GeneID:105919615	LOC105919615			Pos			Pos
				0.034472095			0.015996019
GeneID:105919620	LOC105919620			Neg
				0.047430822
GeneID:105919626	mrpl32			Pos					Neg
				0.004735755					0.030505219
GeneID:105919639	LOC105919639			Neg
				0.047978805
GeneID:105919644	fam174b						Pos			Pos
							0.005641166			0.038195526
GeneID:105919646	rgma				Pos
					0.037754225
GeneID:105919647	glod5						Neg
							0.000720792
GeneID:105919660	LOC105919660			Pos
				0.027378182
GeneID:105919663	dyrk1b		Neg
			0.043171309
GeneID:105919697	gnrhr4				Pos	Pos	Pos
					0.007897255	0.00621124	0.001538882
GeneID:105919698	si:dkeyp-59c12.1								Pos	Pos
									0.009836626	0.012271133
GeneID:105919701	pex11a			Neg	Neg
				0.011347718	0.004661547
GeneID:105919707	nedd4a			Neg
				0.013183635
GeneID:105919715	garre1			Neg
				0.009593014
GeneID:105919718	becn1			Pos
				0.032587455
GeneID:105919722	ctsba			Pos
				0.0040391
GeneID:105919733	cpn1		Pos
			0.042057778
GeneID:105919734	emc8						Neg		Neg	Neg
							0.039987199		0.006270645	0.002898845
GeneID:105919736	gins2						Neg
							0.042018267
GeneID:105919737	LOC105919737			Pos
				0.022951546
GeneID:105919739	si:ch73-103b9.2						Pos		Pos	Pos
							0.043632976		0.0181537	0.004759069
GeneID:105919740	LOC105919740								Pos	Pos
									0.010673487	0.031808921
GeneID:105919741	atmin			Neg
				0.031781028
GeneID:105919744	LOC105919744						Pos			Pos
							0.04869933			0.020241484
GeneID:105919747	rlim		Neg	Neg
			0.000946181	0.010800937
GeneID:105919749	LOC105919749			Pos	Pos
				0.025838258	0.03024514
GeneID:105919762	elp4			Neg
				0.029109585
GeneID:105919764	rps6ka2						Pos
							0.016964726
GeneID:105919765	rnaset2			Pos
				0.007349375
GeneID:105919767	ddx21								Pos	Pos
									0.029650614	0.0198547
GeneID:105919769	LOC105919769								Neg	Neg
									0.007465327	0.019351661
GeneID:105919773	rab27a			Pos
				0.019404369
GeneID:105919776	znf280d
GeneID:105919781	tcf12			Neg	Neg		Neg
				0.001557164	0.024965364		0.02371415
GeneID:105919783	aldh1a2		Neg
			0.017036072
GeneID:105919792	alg9						Neg
							0.047272201
GeneID:105919793	LOC105919793		Pos		Neg	Neg			Pos	Pos
			0.005985355		2.97E-05	0.000731798			0.006575301	0.02802114
GeneID:105919801	b4galt4			Neg
				0.016516877
GeneID:105919803	LOC105919803			Pos
				0.005427003
GeneID:105919806	cadm2a			Pos	Pos
				0.0448962	0.033804663
GeneID:105919812	pitpnab		Neg	Neg
			0.003195837	4.17E-05
GeneID:105919813	slc25a1a			Neg
				0.010986059
GeneID:105919817	LOC105919817						Neg			Neg
							0.000453635			0.009077018
GeneID:105919820	aldocb				Pos
					0.033902779
GeneID:105919822	srsf1b								Neg
									0.042535537
GeneID:105919827	rpl23a			Neg
				0.040901971
GeneID:105919829	LOC105919829								Pos
									0.034532856
GeneID:105919831	nexmifb								Pos
									0.044252138
GeneID:105919842	pth1r			Neg
				0.044944799
GeneID:105919856	puraa			Pos	Pos
				0.011536998	0.028868674
GeneID:105919857	zgc:100829			Neg	Neg		Neg
				0.000353911	0.002883425		0.000225371
GeneID:105919858	cxxc5a			Neg
				0.003427968
GeneID:105919859	dnajc18				Pos	Pos	Pos
					0.003454771	0.000374349	2.38E-06
GeneID:105919868	kif20a						Neg		Neg	Neg
							0.003053403		0.028829368	0.008273381
GeneID:105919869	LOC105919869
GeneID:105919873	cdc23			Pos
				0.015017683
GeneID:105919880	aqp1
GeneID:105919881	zdhhc20a			Pos
				0.043529214
GeneID:105919882	LOC105919882				Pos	Pos
					0.007179706	0.020638746
GeneID:105919884	prdx4			Pos					Neg
				0.000948733					0.048374862
GeneID:105919886	thoc1						Neg
							0.013875399
GeneID:105919896	usp14								Neg	Neg
									0.038752473	0.012939743
GeneID:105919898	LOC105919898			Neg			Pos		Pos	Pos
				0.003448783			0.004695938		7.63E-06	0.00032074
GeneID:105919905	spag7									Neg
										0.038115984
GeneID:105919908	LOC105919908		Neg	Neg
			0.013490321	0.000125262
GeneID:105919910	LOC105919910			Neg
				0.003576595
GeneID:105919911	LOC105919911			Pos
				0.049833808
GeneID:105919917	nmu			Pos	Pos
				0.00526768	0.009567431
GeneID:105919957	abhd3					Pos
						0.042063546
GeneID:105919963	LOC105919963		Neg	Neg
			7.11E-05	7.46E-06
GeneID:105919966	mib1			Pos	Pos	Pos	Pos
				0.04814799	0.006221751	0.001461696	0.001922518
GeneID:105919967	phf5a						Neg		Neg	Neg
							0.017528141		0.003012622	0.013717413
GeneID:105919975	csf3a			Pos
				0.007445477
GeneID:105919983	LOC105919983			Neg			Neg
				0.049646569			0.003399339
GeneID:105919984	epn3b		Neg				Pos
			0.02110307				0.034481811
GeneID:105919985	b3gntl1			Neg
				0.003847667
GeneID:105919990	LOC105919990			Neg
				0.029192758
GeneID:105920000	dhrs11a			Pos
				0.015627081
GeneID:105920001	cables1			Neg
				0.007160433
GeneID:105920006	emc6			Pos
				0.004359714
GeneID:105920028	LOC105920028			Neg
				0.031932459
GeneID:105920035	mmp16b						Pos
							0.030178156
GeneID:105920041	smg9			Pos
				0.035857529
GeneID:105920044	LOC105920044			Pos			Pos
				0.005537177			0.038777506
GeneID:105920047	sec62		Neg
			0.047829778
GeneID:105920049	apoda.2			Pos
				0.01126243
GeneID:105920056	cica			Neg
				0.022562749
GeneID:105920059	gprc5bb			Neg
				0.017772955
GeneID:105920060	knop1								Neg
									0.006111691
GeneID:105920064	si:ch211-284e13.5						Pos
							0.007325274
GeneID:105920065	macf1a			Neg
				0.021320969
GeneID:105920068	crtac1a						Pos
							0.006565926
GeneID:105920069	r3hcc1l			Pos
				0.038230882
GeneID:105920076	LOC105920076			Neg
				0.037890975
GeneID:105920077	LOC105920077				Pos
					0.049545838
GeneID:105920080	ache		Neg
			0.02289193
GeneID:105920081	uprt			Pos
				0.006263918
GeneID:105920082	atp1a3a		Neg	Neg
			0.011592921	0.013155392
GeneID:105920091	LOC105920091			Pos
				0.020473862
GeneID:105920093	LOC105920093			Pos
				0.004113554
GeneID:105920104	txlng						Neg
							0.015948658
GeneID:105920105	ccdc102a			Neg
				0.029307229
GeneID:105920116	tial1			Neg
				0.041727135
[truncated: 8,257 more rows]
