# Supplementary material for: Impacts on Atlantic Killifish from Neurotoxicants: Genes, Behavior, and Population-Relevant Outcomes
Source: Environ Sci Technol. 2024 Sep 17;58(39):17235–46. doi: 10.1021/acs.est.4c04207 (PMC11447911; doi:10.1021/acs.est.4c04207)
Supplement: Supplementary file 4 — es4c04207_si_004.txt [file es4c04207_si_004.txt]

Table S17. Significantly altered gene pathways (alpha = 0.05) found in the brains of Atlantic killifish Fundulus heteroclitus in this study. Significant trends and FDR value are reported (Ctrl = Control treatment, Neg = significant negative trend, Pos = significant positive trend, SCO = Scorton Creek larvae, NBH = New Bedford Harbor larvae, Hg = methylmercury). Blanks indicate comparison was test…
Type	ONTOLOGY	Pathway ID	Pathway Description	SCO-Ctrl vs SCO-Hg	SCO-Ctrl vs SCO-PCB 40 ng/L	SCO-Ctrl vs NBH-Ctrl	SCO-PCB 40 ng/L vs NBH-PCB 40 ng/L	SCO-PCB 40 ng/L vs NBH-PCB 400 ng/L	NBH-Ctrl vs NBH-PCB 40 ng/L	NBH-Ctrl vs NBH-PCB 400 ng/L	NBH-PCB 40 ng/L vs NBH-PCB 400 ng/L
GO	BP	GO:0000003	reproduction					Pos		Pos	Pos
								0.000128247		0.003810654	0.000517595
GO	BP	GO:0000027	ribosomal large subunit assembly					Pos			Pos
								0.041332611			0.048147204
GO	BP	GO:0000070	mitotic sister chromatid segregation		Neg	Neg		Pos		Pos	Pos
					0.004241242	0.002924348		1.16E-08		1.23E-09	4.27E-13
GO	BP	GO:0000075	cell cycle checkpoint					Pos		Pos	Pos
								3.99E-05		1.27E-05	2.62E-06
GO	BP	GO:0000077	DNA damage checkpoint							Pos	Pos
										0.005704058	0.004660258
GO	BP	GO:0000082	G1/S transition of mitotic cell cycle					Pos
								0.029210008
GO	BP	GO:0000086	G2/M transition of mitotic cell cycle					Pos		Pos	Pos
								0.005903725		0.038210997	0.004293061
GO	BP	GO:0000122	negative regulation of transcription by RNA polymerase II			Pos
						0.002963592
GO	BP	GO:0000154	rRNA modification					Pos		Pos	Pos
								0.019606494		0.004228418	0.002942233
GO	BP	GO:0000165	MAPK cascade								Neg
											0.034513104
GO	BP	GO:0000226	microtubule cytoskeleton organization					Pos		Pos	Pos
								0.00081606		0.009118526	0.004445676
GO	BP	GO:0000245	spliceosomal complex assembly								Pos
											0.025704082
GO	BP	GO:0000278	mitotic cell cycle					Pos		Pos	Pos
								8.78E-14		4.60E-11	4.54E-16
GO	BP	GO:0000280	nuclear division		Neg			Pos		Pos	Pos
					0.004171034			2.70E-10		1.39E-08	3.55E-12
GO	BP	GO:0000281	mitotic cytokinesis								Pos
											0.035837446
GO	BP	GO:0000291	nuclear-transcribed mRNA catabolic process, exonucleolytic					Pos		Pos	Pos
								0.016783536		0.003119339	0.000344417
GO	BP	GO:0000302	response to reactive oxygen species			Neg
						0.044290312
GO	BP	GO:0000375	RNA splicing, via transesterification reactions			Neg		Pos		Pos	Pos
						0.000636444		0.001889088		1.45E-08	9.72E-09
GO	BP	GO:0000377	RNA splicing, via transesterification reactions with bulged adenosine as nucleophile			Neg		Pos		Pos	Pos
						0.000636444		0.001889088		1.45E-08	9.72E-09
GO	BP	GO:0000387	spliceosomal snRNP assembly			Neg		Pos		Pos	Pos
						0.006062312		0.005346249		1.75E-05	0.000395523
GO	BP	GO:0000398	mRNA splicing, via spliceosome			Neg		Pos		Pos	Pos
						0.000636444		0.001889088		1.45E-08	9.72E-09
GO	BP	GO:0000413	protein peptidyl-prolyl isomerization			Neg				Pos
						0.010422767				0.008388292
GO	BP	GO:0000422	autophagy of mitochondrion					Neg
								0.023244242
GO	BP	GO:0000460	maturation of 5.8S rRNA					Pos		Pos	Pos
								0.032379264		0.004007042	0.00015716
GO	BP	GO:0000462	maturation of SSU-rRNA from tricistronic rRNA transcript (SSU-rRNA, 5.8S rRNA, LSU-rRNA)							Pos	Pos
										0.04290049	0.015736609
GO	BP	GO:0000463	maturation of LSU-rRNA from tricistronic rRNA transcript (SSU-rRNA, 5.8S rRNA, LSU-rRNA)					Pos		Pos	Pos
								0.003829783		0.030569243	0.014331619
GO	BP	GO:0000466	maturation of 5.8S rRNA from tricistronic rRNA transcript (SSU-rRNA, 5.8S rRNA, LSU-rRNA)							Pos	Pos
										0.037254692	0.001994656
GO	BP	GO:0000469	cleavage involved in rRNA processing								Pos
											0.004402234
GO	BP	GO:0000470	maturation of LSU-rRNA					Pos		Pos	Pos
								0.001905293		0.00424323	0.000771099
GO	BP	GO:0000723	telomere maintenance								Pos
											0.035757007
GO	BP	GO:0000724	double-strand break repair via homologous recombination			Neg		Pos		Pos	Pos
						0.014567459		0.000214907		6.66E-06	3.37E-06
GO	BP	GO:0000725	recombinational repair			Neg		Pos		Pos	Pos
						0.014567459		0.000214907		6.66E-06	3.37E-06
GO	BP	GO:0000819	sister chromatid segregation		Neg	Neg		Pos		Pos	Pos
					0.007091463	0.003053079		1.42E-07		2.23E-09	2.51E-12
GO	BP	GO:0000902	cell morphogenesis			Pos
						7.92E-08
GO	BP	GO:0000904	cell morphogenesis involved in differentiation			Pos
						4.02E-09
GO	BP	GO:0000910	cytokinesis					Pos			Pos
								0.00221198			0.00461188
GO	BP	GO:0000956	nuclear-transcribed mRNA catabolic process					Pos			Pos
								0.019895236			0.018365526
GO	BP	GO:0001522	pseudouridine synthesis					Pos		Pos	Pos
								0.039179602		0.013819343	0.003167968
GO	BP	GO:0001525	angiogenesis			Pos
						0.013423894
GO	BP	GO:0001568	blood vessel development			Pos
						0.017321305
GO	BP	GO:0001578	microtubule bundle formation							Pos
										0.044841857
GO	BP	GO:0001654	eye development			Pos		Pos			Pos
						0.003531603		0.019606494			0.017289794
GO	BP	GO:0001667	ameboidal-type cell migration		Pos	Pos
					0.029153886	6.64E-05
GO	BP	GO:0001702	gastrulation with mouth forming second			Pos
						0.040165299
GO	BP	GO:0001707	mesoderm formation			Pos
						0.032653607
GO	BP	GO:0001755	neural crest cell migration		Pos	Pos
					0.015098592	0.014642526
GO	BP	GO:0001764	neuron migration			Pos
						0.008324127
GO	BP	GO:0001944	vasculature development			Pos
						0.011512121
GO	BP	GO:0001945	lymph vessel development			Pos
						0.020386176
GO	BP	GO:0001946	lymphangiogenesis			Pos
						0.014902017
GO	BP	GO:0002009	morphogenesis of an epithelium			Pos
						7.93E-05
GO	BP	GO:0002065	columnar/cuboidal epithelial cell differentiation								Pos
											0.018269625
GO	BP	GO:0002181	cytoplasmic translation					Pos		Pos	Pos
								0.031075145		0.036652802	0.005428854
GO	BP	GO:0002262	myeloid cell homeostasis			Pos
						0.015046494
GO	BP	GO:0002573	myeloid leukocyte differentiation							Neg
										0.043366784
GO	BP	GO:0003008	system process					Neg		Neg	Neg
								0.020003195		0.041274971	0.011857241
GO	BP	GO:0003018	vascular process in circulatory system							Neg	Neg
										0.042250103	0.046252386
GO	BP	GO:0003407	neural retina development					Pos
								0.022082018
GO	BP	GO:0005996	monosaccharide metabolic process			Neg
						0.011253488
GO	BP	GO:0006066	alcohol metabolic process					Pos		Pos	Pos
								0.01262693		0.026792665	0.01443312
GO	BP	GO:0006082	organic acid metabolic process			Neg				Pos	Pos
						7.91E-08				0.006190052	0.012662002
GO	BP	GO:0006090	pyruvate metabolic process							Pos
										0.049399835
GO	BP	GO:0006091	generation of precursor metabolites and energy			Neg				Pos	Pos
						1.27E-05				0.000221737	0.01443485
GO	BP	GO:0006119	oxidative phosphorylation			Neg				Pos	Pos
						4.01E-07				5.13E-05	0.03787059
GO	BP	GO:0006120	mitochondrial electron transport, NADH to ubiquinone			Neg				Pos
						0.005190533				0.027409387
GO	BP	GO:0006163	purine nucleotide metabolic process			Neg
						0.00915163
GO	BP	GO:0006164	purine nucleotide biosynthetic process			Neg
						0.02228574
GO	BP	GO:0006220	pyrimidine nucleotide metabolic process			Neg				Pos	Pos
						0.018564076				0.002105483	0.036655923
GO	BP	GO:0006221	pyrimidine nucleotide biosynthetic process			Neg				Pos
						0.021776137				0.005986015
GO	BP	GO:0006259	DNA metabolic process		Neg	Neg		Pos		Pos	Pos
					1.41E-06	0.000779063		3.85E-16		3.45E-13	3.14E-16
GO	BP	GO:0006260	DNA replication		Neg	Neg		Pos		Pos	Pos
					0.001148563	0.011031982		8.43E-14		9.34E-15	1.29E-17
GO	BP	GO:0006261	DNA-dependent DNA replication		Neg			Pos		Pos	Pos
					0.004171034			6.53E-12		1.38E-10	8.87E-14
GO	BP	GO:0006270	DNA replication initiation					Pos		Pos	Pos
								2.00E-06		5.18E-06	8.50E-08
GO	BP	GO:0006271	DNA strand elongation involved in DNA replication					Pos		Pos	Pos
								0.001883613		0.003151459	0.000106381
GO	BP	GO:0006275	regulation of DNA replication					Pos		Pos	Pos
								0.007780873		0.002866804	0.000209769
GO	BP	GO:0006281	DNA repair		Neg	Neg		Pos		Pos	Pos
					0.000151626	0.000387542		1.80E-11		2.84E-11	2.89E-12
GO	BP	GO:0006289	nucleotide-excision repair					Pos		Pos	Pos
								0.000917215		0.000343833	0.000232635
GO	BP	GO:0006301	postreplication repair					Pos
								0.00228584
GO	BP	GO:0006302	double-strand break repair		Neg			Pos		Pos	Pos
					0.01382749			0.000148092		0.00079939	0.00019358
GO	BP	GO:0006310	DNA recombination		Neg	Neg		Pos		Pos	Pos
					0.002115767	0.033104224		1.16E-06		0.000122181	1.25E-06
GO	BP	GO:0006323	DNA packaging					Pos			Pos
								0.009343114			0.004660258
GO	BP	GO:0006325	chromatin organization					Pos		Pos	Pos
								0.007630696		0.001400795	0.000590209
GO	BP	GO:0006352	DNA-templated transcription, initiation			Neg				Pos
						0.022492803				0.00813687
GO	BP	GO:0006354	DNA-templated transcription, elongation								Pos
											0.027337893
GO	BP	GO:0006357	regulation of transcription by RNA polymerase II			Pos
						0.001931201
GO	BP	GO:0006364	rRNA processing		Neg			Pos		Pos	Pos
					0.028250342			5.27E-11		1.31E-11	8.64E-14
GO	BP	GO:0006366	transcription by RNA polymerase II			Pos
						0.005995231
GO	BP	GO:0006367	transcription initiation from RNA polymerase II promoter							Pos	Pos
										0.006031392	0.003970274
GO	BP	GO:0006396	RNA processing		Neg	Neg		Pos		Pos	Pos
					0.004002684	2.42E-06		9.45E-13		7.73E-20	1.70E-23
GO	BP	GO:0006397	mRNA processing			Neg		Pos		Pos	Pos
						0.000827476		0.001586169		1.44E-08	4.88E-09
GO	BP	GO:0006399	tRNA metabolic process		Neg	Neg		Pos		Pos	Pos
					0.03446602	3.67E-06		0.046410535		4.69E-05	7.58E-06
GO	BP	GO:0006400	tRNA modification			Neg				Pos	Pos
						0.028990823				0.022723934	0.01310215
GO	BP	GO:0006401	RNA catabolic process					Pos		Pos	Pos
								0.009933537		0.036950288	0.014331619
GO	BP	GO:0006402	mRNA catabolic process					Pos			Pos
								0.011438359			0.028422598
GO	BP	GO:0006403	RNA localization					Pos		Pos	Pos
								0.000124857		1.69E-07	1.07E-06
GO	BP	GO:0006405	RNA export from nucleus					Pos		Pos	Pos
								0.000181214		2.31E-07	7.51E-06
GO	BP	GO:0006406	mRNA export from nucleus							Pos	Pos
										0.0047759	0.008345541
GO	BP	GO:0006412	translation					Pos		Pos	Pos
								1.07E-05		1.16E-06	7.68E-08
GO	BP	GO:0006417	regulation of translation								Pos
											0.049725253
GO	BP	GO:0006418	tRNA aminoacylation for protein translation							Pos	Pos
										0.013209915	0.026487801
GO	BP	GO:0006457	protein folding					Pos		Pos	Pos
								0.014368185		4.20E-06	4.83E-05
GO	BP	GO:0006468	protein phosphorylation		Pos	Pos
					0.021309632	0.005171001
GO	BP	GO:0006470	protein dephosphorylation			Pos
						0.0134335
GO	BP	GO:0006476	protein deacetylation			Pos
						0.015384532
GO	BP	GO:0006479	protein methylation					Pos		Pos	Pos
								0.040903366		0.029335557	0.01443485
GO	BP	GO:0006518	peptide metabolic process					Pos		Pos	Pos
								9.86E-05		5.97E-07	5.33E-08
GO	BP	GO:0006520	cellular amino acid metabolic process			Neg				Pos	Pos
						0.002896739				0.018145442	0.003970274
GO	BP	GO:0006605	protein targeting							Pos	Pos
										0.040454411	0.04229127
GO	BP	GO:0006606	protein import into nucleus							Pos	Pos
										0.00262065	0.000163239
GO	BP	GO:0006611	protein export from nucleus					Pos		Pos	Pos
								0.000611734		1.16E-06	6.55E-06
GO	BP	GO:0006626	protein targeting to mitochondrion			Neg				Pos	Pos
						0.031677501				0.00016905	0.000411866
GO	BP	GO:0006631	fatty acid metabolic process			Neg
						0.021776137
GO	BP	GO:0006633	fatty acid biosynthetic process							Pos
										0.035319578
GO	BP	GO:0006635	fatty acid beta-oxidation			Neg
						0.027542457
GO	BP	GO:0006636	unsaturated fatty acid biosynthetic process							Pos
										0.029839742
GO	BP	GO:0006644	phospholipid metabolic process			Pos
						0.027104365
GO	BP	GO:0006650	glycerophospholipid metabolic process			Pos
						0.045944275
GO	BP	GO:0006694	steroid biosynthetic process					Pos		Pos	Pos
								0.006217532		0.000569638	0.000545615
GO	BP	GO:0006695	cholesterol biosynthetic process					Pos		Pos	Pos
								0.031456027		0.027199376	0.025431287
GO	BP	GO:0006743	ubiquinone metabolic process			Neg
						0.025807216
GO	BP	GO:0006744	ubiquinone biosynthetic process			Neg
						0.025807216
GO	BP	GO:0006753	nucleoside phosphate metabolic process			Neg				Pos
						0.001033018				0.021277248
GO	BP	GO:0006754	ATP biosynthetic process							Pos
										0.024101952
GO	BP	GO:0006790	sulfur compound metabolic process			Neg
						0.004822805
GO	BP	GO:0006811	ion transport			Pos				Neg	Neg
						0.003953838				0.038136084	0.001878518
GO	BP	GO:0006812	cation transport					Neg			Neg
								0.027308569			0.002977771
GO	BP	GO:0006813	potassium ion transport			Pos				Neg	Neg
						0.00590933				0.015087481	0.010818452
GO	BP	GO:0006820	anion transport			Pos
						0.000611333
GO	BP	GO:0006836	neurotransmitter transport		Pos
					0.029153886
GO	BP	GO:0006839	mitochondrial transport							Pos	Pos
										0.007538444	0.008952941
GO	BP	GO:0006886	intracellular protein transport							Pos	Pos
										0.022197013	0.020196132
GO	BP	GO:0006888	endoplasmic reticulum to Golgi vesicle-mediated transport			Neg				Pos	Pos
						0.019411723				0.001183929	0.003816157
GO	BP	GO:0006913	nucleocytoplasmic transport					Pos		Pos	Pos
								0.00200233		2.93E-08	2.82E-08
GO	BP	GO:0006928	movement of cell or subcellular component			Pos
						3.63E-08
GO	BP	GO:0006935	chemotaxis			Pos
						7.92E-08
GO	BP	GO:0006950	response to stress			Neg				Pos	Pos
						2.32E-05				5.85E-05	0.000138532
GO	BP	GO:0006974	cellular response to DNA damage stimulus		Neg	Neg		Pos		Pos	Pos
					0.002172191	0.000555401		7.25E-10		1.24E-11	2.34E-12
GO	BP	GO:0006979	response to oxidative stress			Neg
						0.000645346
GO	BP	GO:0006986	response to unfolded protein							Pos	Pos
										0.035706063	0.042980347
GO	BP	GO:0007005	mitochondrion organization			Neg				Pos	Pos
						0.000201382				0.006764625	0.030594283
GO	BP	GO:0007010	cytoskeleton organization			Pos		Pos
						0.014902017		0.025131001
GO	BP	GO:0007017	microtubule-based process					Pos		Pos	Pos
								0.002595284		0.046626881	0.008869829
GO	BP	GO:0007049	cell cycle		Neg			Pos		Pos	Pos
					0.023448504			1.55E-17		2.25E-11	1.38E-17
GO	BP	GO:0007051	spindle organization					Pos			Pos
								0.00221198			0.006391555
GO	BP	GO:0007052	mitotic spindle organization					Pos
								0.025015494
GO	BP	GO:0007059	chromosome segregation		Neg	Neg		Pos		Pos	Pos
					0.030751755	0.019411723		4.61E-08		3.10E-09	8.94E-13
GO	BP	GO:0007088	regulation of mitotic nuclear division					Pos		Pos	Pos
								4.25E-05		9.31E-07	8.36E-08
GO	BP	GO:0007091	metaphase/anaphase transition of mitotic cell cycle			Neg		Pos		Pos	Pos
						0.039619775		0.002435663		2.29E-05	2.65E-06
GO	BP	GO:0007093	mitotic cell cycle checkpoint					Pos		Pos	Pos
								0.000280334		0.000357336	6.11E-05
GO	BP	GO:0007098	centrosome cycle								Pos
											0.038831719
GO	BP	GO:0007127	meiosis I					Pos		Pos	Pos
								0.016112107		0.045806031	0.028422598
GO	BP	GO:0007131	reciprocal meiotic recombination					Pos
								0.01149283
GO	BP	GO:0007155	cell adhesion			Pos
						5.40E-05
GO	BP	GO:0007156	homophilic cell adhesion via plasma membrane adhesion molecules			Pos					Neg
						5.07E-05					0.013279608
GO	BP	GO:0007166	cell surface receptor signaling pathway			Pos				Neg	Neg
						0.000126676				0.001191991	0.001713745
GO	BP	GO:0007167	enzyme linked receptor protein signaling pathway			Pos		Neg		Neg	Neg
						0.017321305		0.04448287		0.006314252	0.008635544
GO	BP	GO:0007169	transmembrane receptor protein tyrosine kinase signaling pathway			Pos				Neg	Neg
						0.000125825				0.002328664	0.006983772
GO	BP	GO:0007186	G protein-coupled receptor signaling pathway		Pos			Neg		Neg	Neg
					0.002758067			1.31E-10		5.11E-08	1.41E-08
GO	BP	GO:0007187	G protein-coupled receptor signaling pathway, coupled to cyclic nucleotide second messenger							Neg	Neg
										0.001371659	0.001401638
GO	BP	GO:0007188	adenylate cyclase-modulating G protein-coupled receptor signaling pathway							Neg	Neg
										0.002029286	0.002770698
GO	BP	GO:0007189	adenylate cyclase-activating G protein-coupled receptor signaling pathway					Neg		Neg	Neg
								0.02954075		0.0063133	0.002751381
GO	BP	GO:0007212	dopamine receptor signaling pathway			Pos
						0.007694648
GO	BP	GO:0007218	neuropeptide signaling pathway			Neg	Neg	Neg
						0.015274802	0.014981446	0.000409876
GO	BP	GO:0007267	cell-cell signaling		Pos	Pos		Neg		Neg	Neg
					0.002230622	0.012666095		1.62E-05		0.001191991	3.07E-06
GO	BP	GO:0007268	chemical synaptic transmission		Pos	Pos		Neg			Neg
					0.000326407	0.034623732		0.00021599			0.000932093
GO	BP	GO:0007346	regulation of mitotic cell cycle					Pos		Pos	Pos
								3.04E-08		2.56E-08	9.30E-10
GO	BP	GO:0007368	determination of left/right symmetry			Pos
						0.047981887
GO	BP	GO:0007369	gastrulation		Pos	Pos
					0.020453246	0.00096336
GO	BP	GO:0007409	axonogenesis			Pos
						7.85E-09
GO	BP	GO:0007411	axon guidance			Pos
						4.39E-09
GO	BP	GO:0007417	central nervous system development			Pos
						0.019980615
GO	BP	GO:0007422	peripheral nervous system development			Pos
						0.010195926
GO	BP	GO:0007423	sensory organ development			Pos		Pos			Pos
						0.005179522		0.013789885			0.018269625
GO	BP	GO:0007498	mesoderm development			Pos
						0.036147564
GO	BP	GO:0007610	behavior					Neg
								0.013370325
GO	BP	GO:0008033	tRNA processing			Neg				Pos	Pos
						0.000308714				0.006603694	0.00140614
GO	BP	GO:0008037	cell recognition			Pos
						0.005995566
GO	BP	GO:0008038	neuron recognition			Pos
						0.005995566
GO	BP	GO:0008202	steroid metabolic process					Pos		Pos	Pos
								0.00840824		0.001233306	0.000395523
GO	BP	GO:0008203	cholesterol metabolic process					Pos		Pos	Pos
								0.006999159		0.009159407	0.012241108
GO	BP	GO:0008213	protein alkylation					Pos		Pos	Pos
								0.040903366		0.029335557	0.01443485
GO	BP	GO:0008286	insulin receptor signaling pathway			Pos
						0.015455452
GO	BP	GO:0008360	regulation of cell shape							Neg	Neg
										0.030439846	0.02619994
GO	BP	GO:0008361	regulation of cell size			Pos
						0.015172566
GO	BP	GO:0008380	RNA splicing			Neg		Pos		Pos	Pos
						5.42E-05		0.001181759		1.13E-08	7.94E-09
GO	BP	GO:0008589	regulation of smoothened signaling pathway			Pos
						0.033777352
GO	BP	GO:0008610	lipid biosynthetic process					Pos		Pos	Pos
								0.032916963		0.000775613	0.000526405
GO	BP	GO:0008652	cellular amino acid biosynthetic process			Neg				Pos
						0.028685119				0.04059777
GO	BP	GO:0009060	aerobic respiration							Pos	Pos
										0.004372082	0.027394543
GO	BP	GO:0009069	serine family amino acid metabolic process		Neg	Neg
					0.045089169	0.000622905
GO	BP	GO:0009081	branched-chain amino acid metabolic process			Neg
						0.021568433
GO	BP	GO:0009112	nucleobase metabolic process			Neg
						0.031166743
GO	BP	GO:0009117	nucleotide metabolic process			Neg				Pos
						0.001564354				0.02577244
GO	BP	GO:0009124	nucleoside monophosphate biosynthetic process					Pos
								0.027284716
GO	BP	GO:0009141	nucleoside triphosphate metabolic process			Neg				Pos
						0.04027929				0.005683961
GO	BP	GO:0009142	nucleoside triphosphate biosynthetic process							Pos
										0.021521045
GO	BP	GO:0009144	purine nucleoside triphosphate metabolic process			Neg				Pos
						0.03796471				0.021521045
GO	BP	GO:0009145	purine nucleoside triphosphate biosynthetic process							Pos
										0.022978321
GO	BP	GO:0009150	purine ribonucleotide metabolic process			Neg
						0.005344829
GO	BP	GO:0009152	purine ribonucleotide biosynthetic process			Neg
						0.011315028
GO	BP	GO:0009165	nucleotide biosynthetic process			Neg
						0.007061262
GO	BP	GO:0009199	ribonucleoside triphosphate metabolic process			Neg				Pos
						0.024759747				0.006910953
GO	BP	GO:0009201	ribonucleoside triphosphate biosynthetic process			Neg				Pos
						0.044511993				0.007484591
GO	BP	GO:0009205	purine ribonucleoside triphosphate metabolic process			Neg				Pos
						0.03796471				0.021521045
GO	BP	GO:0009206	purine ribonucleoside triphosphate biosynthetic process							Pos
										0.022978321
GO	BP	GO:0009259	ribonucleotide metabolic process			Neg				Pos
						0.001234727				0.033630115
GO	BP	GO:0009260	ribonucleotide biosynthetic process			Neg
						0.002379184
GO	BP	GO:0009451	RNA modification					Pos		Pos	Pos
								0.007577812		0.00276308	0.000418152
GO	BP	GO:0009607	response to biotic stimulus			Neg
						0.004551959
GO	BP	GO:0009620	response to fungus							Pos	Pos
										0.011831365	0.041098985
GO	BP	GO:0009719	response to endogenous stimulus							Neg
										0.02233593
GO	BP	GO:0009755	hormone-mediated signaling pathway							Neg
										0.037338998
GO	BP	GO:0009790	embryo development			Pos		Pos
						2.79E-06		0.024819577
GO	BP	GO:0009792	embryo development ending in birth or egg hatching			Pos		Pos
						0.012863179		0.020497052
GO	BP	GO:0009799	specification of symmetry			Pos
						0.024444201
GO	BP	GO:0009855	determination of bilateral symmetry			Pos
						0.024444201
GO	BP	GO:0009887	animal organ morphogenesis			Pos
						0.000931538
GO	BP	GO:0009888	tissue development			Pos
						0.001282562
GO	BP	GO:0009890	negative regulation of biosynthetic process			Pos
						0.00209516
GO	BP	GO:0009891	positive regulation of biosynthetic process			Pos		Pos
						0.007631413		0.002442499
GO	BP	GO:0009892	negative regulation of metabolic process			Pos		Pos
						0.006468592		0.044501847
GO	BP	GO:0009893	positive regulation of metabolic process			Pos
						0.002423145
GO	BP	GO:0009966	regulation of signal transduction
GO	BP	GO:0009968	negative regulation of signal transduction			Pos
						0.04222115
GO	BP	GO:0010001	glial cell differentiation			Pos
						0.009257004
GO	BP	GO:0010033	response to organic substance							Neg
										0.023315813
GO	BP	GO:0010389	regulation of G2/M transition of mitotic cell cycle					Pos		Pos	Pos
								0.004440769		0.026882585	0.003237507
GO	BP	GO:0010499	proteasomal ubiquitin-independent protein catabolic process			Neg				Pos	Pos
						0.005316294				7.14E-06	9.97E-05
GO	BP	GO:0010557	positive regulation of macromolecule biosynthetic process			Pos		Pos
						0.033033118		0.012454218
GO	BP	GO:0010558	negative regulation of macromolecule biosynthetic process			Pos
						0.00179325
GO	BP	GO:0010564	regulation of cell cycle process					Pos		Pos	Pos
								1.08E-12		7.20E-11	3.51E-14
GO	BP	GO:0010604	positive regulation of macromolecule metabolic process			Pos
						0.011844827
GO	BP	GO:0010605	negative regulation of macromolecule metabolic process			Pos
						0.00850703
GO	BP	GO:0010608	posttranscriptional regulation of gene expression							Pos	Pos
										0.035319578	0.015218088
GO	BP	GO:0010628	positive regulation of gene expression			Pos		Pos
						0.033287727		0.023400304
GO	BP	GO:0010629	negative regulation of gene expression			Pos		Pos
						0.005103454		0.025131001
GO	BP	GO:0010639	negative regulation of organelle organization					Pos
								0.025993689
GO	BP	GO:0010646	regulation of cell communication		Pos			Neg			Neg
					0.017686607			0.002293704			0.027911904
GO	BP	GO:0010647	positive regulation of cell communication
GO	BP	GO:0010721	negative regulation of cell development			Pos
						0.015172566
GO	BP	GO:0010769	regulation of cell morphogenesis involved in differentiation			Pos
						0.000628147
GO	BP	GO:0010948	negative regulation of cell cycle process					Pos		Pos	Pos
								1.31E-05		0.000343025	2.02E-05
GO	BP	GO:0010965	regulation of mitotic sister chromatid separation			Neg		Pos		Pos	Pos
						0.030157231		0.00081606		4.20E-06	2.00E-07
GO	BP	GO:0010975	regulation of neuron projection development			Pos
						0.001699456
GO	BP	GO:0010977	negative regulation of neuron projection development			Pos
						0.043687789
GO	BP	GO:0014031	mesenchymal cell development			Pos
						0.033144393
GO	BP	GO:0014032	neural crest cell development			Pos
						0.033144393
GO	BP	GO:0014033	neural crest cell differentiation			Pos
						0.024444201
GO	BP	GO:0014070	response to organic cyclic compound							Neg
										0.037527715
GO	BP	GO:0015672	monovalent inorganic cation transport								Neg
											0.012626879
GO	BP	GO:0015711	organic anion transport			Pos
						0.006361842
GO	BP	GO:0015748	organophosphate ester transport			Pos
						0.012981183
GO	BP	GO:0015914	phospholipid transport			Pos
						0.006633685
GO	BP	GO:0015931	nucleobase-containing compound transport					Pos		Pos	Pos
								0.000347063		2.39E-07	1.90E-06
GO	BP	GO:0015980	energy derivation by oxidation of organic compounds			Neg				Pos	Pos
						0.003403039				0.000611869	0.006838063
GO	BP	GO:0015985	energy coupled proton transport, down electrochemical gradient							Pos
										0.043311304
GO	BP	GO:0015986	ATP synthesis coupled proton transport							Pos
										0.043311304
GO	BP	GO:0016052	carbohydrate catabolic process			Neg
						0.033384113
GO	BP	GO:0016053	organic acid biosynthetic process			Neg				Pos	Pos
						0.001205429				0.043311304	0.017289794
GO	BP	GO:0016054	organic acid catabolic process		Neg	Neg
					0.039973624	0.002025267
GO	BP	GO:0016055	Wnt signaling pathway			Pos				Neg	Neg
						0.012050622				0.023856502	0.024286287
GO	BP	GO:0016071	mRNA metabolic process					Pos		Pos	Pos
								1.79E-05		1.54E-08	3.53E-09
GO	BP	GO:0016072	rRNA metabolic process		Neg	Neg		Pos		Pos	Pos
					0.023448504	0.04091875		7.66E-11		6.51E-12	4.01E-14
GO	BP	GO:0016073	snRNA metabolic process					Pos		Pos	Pos
								0.033448905		0.007722843	0.000259339
GO	BP	GO:0016075	rRNA catabolic process								Pos
											0.01443312
GO	BP	GO:0016125	sterol metabolic process					Pos		Pos	Pos
								0.005547944		0.000946558	0.001301614
GO	BP	GO:0016126	sterol biosynthetic process					Pos		Pos	Pos
								0.007604937		0.001624781	0.001475594
GO	BP	GO:0016180	snRNA processing							Pos	Pos
										0.014847983	0.001227508
GO	BP	GO:0016192	vesicle-mediated transport					Neg
								0.026988968
GO	BP	GO:0016226	iron-sulfur cluster assembly			Neg
						0.005434043
GO	BP	GO:0016310	phosphorylation
GO	BP	GO:0016311	dephosphorylation			Pos
						0.025838095
GO	BP	GO:0016331	morphogenesis of embryonic epithelium			Pos
						0.034968874
GO	BP	GO:0016358	dendrite development			Pos
						0.017446224
GO	BP	GO:0016477	cell migration		Pos	Pos
					0.039448723	7.91E-05
GO	BP	GO:0016569	covalent chromatin modification					Pos		Pos	Pos
								0.016703106		0.007170713	0.004267229
GO	BP	GO:0016570	histone modification					Pos		Pos	Pos
								0.016703106		0.007170713	0.004267229
GO	BP	GO:0016571	histone methylation							Pos	Pos
										0.013313937	0.012197889
GO	BP	GO:0017004	cytochrome complex assembly			Neg
						0.018564076
GO	BP	GO:0017038	protein import							Pos	Pos
										0.000725251	0.000232948
GO	BP	GO:0017148	negative regulation of translation			Pos
						0.018138062
GO	BP	GO:0018208	peptidyl-proline modification			Neg
						0.00413182
GO	BP	GO:0019226	transmission of nerve impulse					Neg
								0.026988968
GO	BP	GO:0019318	hexose metabolic process			Neg
						0.023722493
GO	BP	GO:0019395	fatty acid oxidation			Neg
						0.005050383
GO	BP	GO:0019439	aromatic compound catabolic process					Pos		Pos	Pos
								0.008948949		0.037855989	0.01443485
GO	BP	GO:0019693	ribose phosphate metabolic process			Neg				Pos
						0.005873803				0.045806031
GO	BP	GO:0019751	polyol metabolic process			Pos
						0.012981183
GO	BP	GO:0019752	carboxylic acid metabolic process			Neg				Pos	Pos
						7.43E-08				0.00353784	0.006187224
GO	BP	GO:0019932	second-messenger-mediated signaling					Neg		Neg	Neg
								0.002834809		0.016211624	0.000762933
GO	BP	GO:0019933	cAMP-mediated signaling					Neg		Neg	Neg
								0.003430312		0.00415261	0.003180151
GO	BP	GO:0019935	cyclic-nucleotide-mediated signaling					Neg		Neg	Neg
								0.001989743		0.005410086	0.002467825
GO	BP	GO:0021545	cranial nerve development			Pos
						0.002006554
GO	BP	GO:0021548	pons development			Pos
						0.032630413
GO	BP	GO:0021603	cranial nerve formation			Pos
						0.041450965
GO	BP	GO:0021675	nerve development			Pos
						0.000587218
GO	BP	GO:0021700	developmental maturation			Pos
						0.008950437
GO	BP	GO:0021954	central nervous system neuron development			Pos
						0.033144393
GO	BP	GO:0022008	neurogenesis			Pos
						8.32E-09
GO	BP	GO:0022402	cell cycle process		Neg			Pos		Pos	Pos
					0.004002684			8.78E-14		1.03E-08	8.64E-14
GO	BP	GO:0022407	regulation of cell-cell adhesion			Pos
						0.006886847
GO	BP	GO:0022414	reproductive process					Pos		Pos	Pos
								5.28E-05		0.00353784	0.000795407
GO	BP	GO:0022603	regulation of anatomical structure morphogenesis			Pos
						0.019157842
GO	BP	GO:0022604	regulation of cell morphogenesis			Pos
						0.01138166
GO	BP	GO:0022610	biological adhesion			Pos
						5.40E-05
GO	BP	GO:0022613	ribonucleoprotein complex biogenesis		Neg	Neg		Pos		Pos	Pos
					0.028250342	0.014567459		2.06E-16		7.73E-20	5.61E-24
GO	BP	GO:0022616	DNA strand elongation					Pos		Pos	Pos
								0.001883613		0.002918127	0.000157633
GO	BP	GO:0022618	ribonucleoprotein complex assembly					Pos		Pos	Pos
								0.000187683		5.18E-06	1.59E-08
GO	BP	GO:0022900	electron transport chain			Neg				Pos	Pos
						0.000115572				0.001690376	0.047478167
GO	BP	GO:0022904	respiratory electron transport chain			Neg				Pos
						0.000247986				0.00253852
GO	BP	GO:0023014	signal transduction by protein phosphorylation								Neg
											0.047881436
GO	BP	GO:0023051	regulation of signaling		Pos			Neg			Neg
					0.015098592			0.002413274			0.029291365
GO	BP	GO:0023056	positive regulation of signaling
GO	BP	GO:0023061	signal release					Neg
								0.002385326
GO	BP	GO:0030001	metal ion transport			Pos					Neg
						0.038124013					0.006599823
GO	BP	GO:0030010	establishment of cell polarity			Pos
						0.024444201
GO	BP	GO:0030029	actin filament-based process			Pos
						0.01291403
GO	BP	GO:0030030	cell projection organization			Pos
						7.52E-05
GO	BP	GO:0030036	actin cytoskeleton organization			Pos
						0.012909266
GO	BP	GO:0030071	regulation of mitotic metaphase/anaphase transition			Neg		Pos		Pos	Pos
						0.039619775		0.002435663		2.29E-05	2.65E-06
GO	BP	GO:0030111	regulation of Wnt signaling pathway			Pos
						0.035391709
GO	BP	GO:0030150	protein import into mitochondrial matrix							Pos
										0.021442178
GO	BP	GO:0030155	regulation of cell adhesion			Pos
						0.001264652
GO	BP	GO:0030177	positive regulation of Wnt signaling pathway			Pos
						0.007694648
GO	BP	GO:0030182	neuron differentiation			Pos
						9.47E-08
GO	BP	GO:0030218	erythrocyte differentiation			Pos
						0.006763284
GO	BP	GO:0030278	regulation of ossification			Neg
						0.032636177
GO	BP	GO:0030308	negative regulation of cell growth			Pos
						0.031404447
GO	BP	GO:0030334	regulation of cell migration			Pos
						0.005013317
GO	BP	GO:0030490	maturation of SSU-rRNA					Pos		Pos	Pos
								0.029628507		0.021222362	0.006461738
GO	BP	GO:0030516	regulation of axon extension			Pos
						0.045754082
GO	BP	GO:0031032	actomyosin structure organization			Pos
						0.015327652
GO	BP	GO:0031076	embryonic camera-type eye development			Pos
						0.043010988
GO	BP	GO:0031123	RNA 3'-end processing					Pos		Pos	Pos
								0.017707561		0.002593651	3.20E-05
GO	BP	GO:0031163	metallo-sulfur cluster assembly			Neg
						0.005434043
GO	BP	GO:0031175	neuron projection development			Pos
						1.99E-07
GO	BP	GO:0031290	retinal ganglion cell axon guidance			Pos
						0.005197211
GO	BP	GO:0031324	negative regulation of cellular metabolic process			Pos
						0.003905809
GO	BP	GO:0031325	positive regulation of cellular metabolic process			Pos
						0.003198678
GO	BP	GO:0031327	negative regulation of cellular biosynthetic process			Pos
						0.003190777
GO	BP	GO:0031328	positive regulation of cellular biosynthetic process			Pos		Pos
						0.032653607		0.009813924
GO	BP	GO:0031344	regulation of cell projection organization			Pos
						0.001211728
GO	BP	GO:0031570	DNA integrity checkpoint					Pos		Pos	Pos
								0.009273061		0.000611869	0.000229217
GO	BP	GO:0032200	telomere organization								Pos
											0.035757007
GO	BP	GO:0032259	methylation			Neg		Pos		Pos	Pos
						0.038652965		0.002038843		0.00139529	0.000356487
GO	BP	GO:0032409	regulation of transporter activity								Neg
											0.039952968
GO	BP	GO:0032412	regulation of ion transmembrane transporter activity								Neg
											0.036229518
GO	BP	GO:0032465	regulation of cytokinesis					Pos		Pos	Pos
								5.33E-05		0.004691755	0.000413959
GO	BP	GO:0032508	DNA duplex unwinding								Pos
											0.032482987
GO	BP	GO:0032543	mitochondrial translation			Neg				Pos	Pos
						0.000636444				0.004977516	0.024237632
GO	BP	GO:0032784	regulation of DNA-templated transcription, elongation								Pos
											0.009507527
GO	BP	GO:0032786	positive regulation of DNA-templated transcription, elongation								Pos
											0.0217926
GO	BP	GO:0032787	monocarboxylic acid metabolic process			Neg				Pos
						0.000779063				0.022456139
GO	BP	GO:0032868	response to insulin			Pos
						0.012981183
GO	BP	GO:0032869	cellular response to insulin stimulus			Pos
						0.014642526
GO	BP	GO:0032879	regulation of localization		Pos			Neg		Neg	Neg
					0.041578414			0.000542406		0.03260908	1.55E-05
GO	BP	GO:0032886	regulation of microtubule-based process			Pos
						0.009591022
GO	BP	GO:0032940	secretion by cell					Neg
								0.034007892
GO	BP	GO:0032989	cellular component morphogenesis			Pos
						6.77E-09
GO	BP	GO:0032990	cell part morphogenesis			Pos
						2.83E-08
GO	BP	GO:0033043	regulation of organelle organization					Pos
								0.036892437
GO	BP	GO:0033044	regulation of chromosome organization					Pos		Pos	Pos
								0.002716254		0.012615339	0.001505835
GO	BP	GO:0033045	regulation of sister chromatid segregation			Neg		Pos		Pos	Pos
						0.025516395		7.05E-05		2.58E-07	7.18E-09
GO	BP	GO:0033047	regulation of mitotic sister chromatid segregation			Neg		Pos		Pos	Pos
						0.030157231		0.00081606		4.20E-06	2.00E-07
GO	BP	GO:0033108	mitochondrial respiratory chain complex assembly			Neg				Pos
						0.000815462				0.029831572
GO	BP	GO:0033260	nuclear DNA replication					Pos		Pos	Pos
								3.38E-05		1.64E-05	8.83E-07
GO	BP	GO:0033365	protein localization to organelle			Neg				Pos	Pos
						0.033258508				0.000413176	0.000112409
GO	BP	GO:0033554	cellular response to stress		Neg	Neg		Pos		Pos	Pos
					0.032911304	0.000173717		0.00015312		3.28E-08	5.85E-08
GO	BP	GO:0033674	positive regulation of kinase activity					Neg			Neg
								0.041717916			0.018486478
GO	BP	GO:0033866	nucleoside bisphosphate biosynthetic process					Neg
								0.047784666
GO	BP	GO:0034030	ribonucleoside bisphosphate biosynthetic process					Neg
								0.047784666
GO	BP	GO:0034033	purine nucleoside bisphosphate biosynthetic process					Neg
								0.047784666
GO	BP	GO:0034101	erythrocyte homeostasis			Pos
						0.006763284
GO	BP	GO:0034220	ion transmembrane transport					Neg			Neg
								0.019668578			0.000863349
GO	BP	GO:0034243	regulation of transcription elongation from RNA polymerase II promoter								Pos
											0.035757007
GO	BP	GO:0034248	regulation of cellular amide metabolic process							Pos	Pos
										0.044971337	0.035932335
GO	BP	GO:0034249	negative regulation of cellular amide metabolic process			Pos
						0.024750414
GO	BP	GO:0034330	cell junction organization			Pos					Neg
						4.18E-05					0.013204118
GO	BP	GO:0034332	adherens junction organization			Pos
						0.010727033
GO	BP	GO:0034440	lipid oxidation			Neg
						0.005050383
GO	BP	GO:0034470	ncRNA processing		Neg	Neg		Pos		Pos	Pos
					0.002076764	0.000166657		6.76E-11		1.45E-13	4.13E-17
GO	BP	GO:0034472	snRNA 3'-end processing							Pos	Pos
										0.018587795	0.001484821
GO	BP	GO:0034504	protein localization to nucleus							Pos	Pos
										0.002357244	0.000192789
GO	BP	GO:0034599	cellular response to oxidative stress			Neg
						0.03796471
GO	BP	GO:0034613	cellular protein localization							Pos	Pos
										0.022978321	0.032467799
GO	BP	GO:0034622	cellular protein-containing complex assembly		Neg	Neg		Pos		Pos	Pos
					0.013837619	9.24E-06		0.000753492		1.59E-07	1.32E-08
GO	BP	GO:0034655	nucleobase-containing compound catabolic process					Pos		Pos	Pos
								0.008537526		0.028230731	0.009617465
GO	BP	GO:0034660	ncRNA metabolic process		Neg	Neg		Pos		Pos	Pos
					0.002115767	1.57E-05		3.12E-10		9.34E-15	1.38E-17
GO	BP	GO:0034661	ncRNA catabolic process							Pos	Pos
										0.021428225	0.005215525
GO	BP	GO:0034762	regulation of transmembrane transport					Neg		Neg	Neg
								0.003268079		0.029988383	1.55E-05
GO	BP	GO:0034765	regulation of ion transmembrane transport					Neg		Neg	Neg
								0.003268079		0.029695119	1.55E-05
GO	BP	GO:0035088	establishment or maintenance of apical/basal cell polarity			Pos
						0.004242414
GO	BP	GO:0035150	regulation of tube size								Neg
											0.049415918
GO	BP	GO:0035239	tube morphogenesis			Pos
						0.000125825
GO	BP	GO:0035249	synaptic transmission, glutamatergic			Pos
						0.012981183
GO	BP	GO:0035295	tube development			Pos
						0.000694212
GO	BP	GO:0035296	regulation of tube diameter								Neg
											0.049415918
GO	BP	GO:0035384	thioester biosynthetic process					Neg
								0.02954075
GO	BP	GO:0035418	protein localization to synapse			Pos
						0.026908184
GO	BP	GO:0035556	intracellular signal transduction			Pos		Neg		Neg	Neg
						0.004270074		0.021394814		0.0063133	0.00049571
GO	BP	GO:0035601	protein deacylation			Pos
						0.003198678
GO	BP	GO:0035825	homologous recombination					Pos
								0.01149283
GO	BP	GO:0036303	lymph vessel morphogenesis			Pos
						0.014902017
GO	BP	GO:0040011	locomotion		Pos	Pos
					0.015146935	4.39E-09
GO	BP	GO:0040012	regulation of locomotion			Pos
						0.006451315
GO	BP	GO:0040013	negative regulation of locomotion			Pos
						0.012666095
GO	BP	GO:0042063	gliogenesis			Pos
						0.006532828
GO	BP	GO:0042074	cell migration involved in gastrulation			Pos
						0.006896123
GO	BP	GO:0042181	ketone biosynthetic process			Neg
						0.018583032
GO	BP	GO:0042221	response to chemical			Pos		Neg		Neg	Neg
						0.032630413		0.044433854		0.002170884	0.003106953
GO	BP	GO:0042254	ribosome biogenesis		Neg			Pos		Pos	Pos
					0.045089169			8.78E-14		5.49E-14	2.57E-17
GO	BP	GO:0042255	ribosome assembly								Pos
											0.016984503
GO	BP	GO:0042273	ribosomal large subunit biogenesis					Pos		Pos	Pos
								7.39E-07		1.90E-05	9.19E-07
GO	BP	GO:0042274	ribosomal small subunit biogenesis					Pos		Pos	Pos
								0.007133998		0.031319681	0.004445676
GO	BP	GO:0042310	vasoconstriction					Neg
								0.047784666
GO	BP	GO:0042330	taxis			Pos
						1.01E-06
GO	BP	GO:0042462	eye photoreceptor cell development								Pos
											0.016552409
GO	BP	GO:0042773	ATP synthesis coupled electron transport			Neg				Pos	Pos
						8.92E-06				9.44E-05	0.045421839
GO	BP	GO:0042775	mitochondrial ATP synthesis coupled electron transport			Neg				Pos	Pos
						8.66E-06				6.02E-05	0.039502809
GO	BP	GO:0043009	chordate embryonic development			Pos		Pos
						0.012863179		0.020497052
GO	BP	GO:0043010	camera-type eye development			Pos					Pos
						0.003305399					0.037963241
GO	BP	GO:0043038	amino acid activation							Pos	Pos
										0.016522771	0.030326244
GO	BP	GO:0043039	tRNA aminoacylation							Pos	Pos
										0.016522771	0.030326244
GO	BP	GO:0043043	peptide biosynthetic process					Pos		Pos	Pos
								1.15E-05		1.07E-06	8.55E-08
GO	BP	GO:0043085	positive regulation of catalytic activity								Neg
											0.047881436
GO	BP	GO:0043207	response to external biotic stimulus			Neg
						0.004261437
GO	BP	GO:0043269	regulation of ion transport					Neg		Neg	Neg
								0.000227047		0.007850203	7.33E-07
GO	BP	GO:0043280	positive regulation of cysteine-type endopeptidase activity involved in apoptotic process			Pos
						0.030906375
GO	BP	GO:0043414	macromolecule methylation					Pos		Pos	Pos
								0.003328477		0.003377854	0.001640786
GO	BP	GO:0043436	oxoacid metabolic process			Neg				Pos	Pos
						1.29E-07				0.005213945	0.010194258
GO	BP	GO:0043603	cellular amide metabolic process					Pos		Pos	Pos
								0.007149724		4.36E-06	4.75E-07
GO	BP	GO:0043604	amide biosynthetic process					Pos		Pos	Pos
								0.002468478		2.75E-05	3.37E-06
GO	BP	GO:0043628	ncRNA 3'-end processing					Pos		Pos	Pos
								0.007311973		0.004977516	0.00019867
GO	BP	GO:0043933	protein-containing complex subunit organization					Pos		Pos	Pos
								0.003942384		0.00011461	7.42E-06
GO	BP	GO:0043954	cellular component maintenance			Pos
						0.035028969
GO	BP	GO:0044057	regulation of system process					Neg
								0.037683886
GO	BP	GO:0044093	positive regulation of molecular function			Pos
						0.022354912
GO	BP	GO:0044270	cellular nitrogen compound catabolic process					Pos		Pos	Pos
								0.008137547		0.023125718	0.004524144
GO	BP	GO:0044272	sulfur compound biosynthetic process					Neg
								0.041251011
GO	BP	GO:0044281	small molecule metabolic process			Neg				Pos	Pos
						1.91E-06				1.50E-05	7.29E-05
GO	BP	GO:0044282	small molecule catabolic process			Neg
						0.022386767
GO	BP	GO:0044283	small molecule biosynthetic process			Neg				Pos	Pos
						0.011825463				0.001502112	0.00086986
GO	BP	GO:0044419	interspecies interaction between organisms			Neg
						0.004649389
GO	BP	GO:0044770	cell cycle phase transition					Pos		Pos	Pos
								0.000556252		0.002403813	4.31E-05
GO	BP	GO:0044772	mitotic cell cycle phase transition					Pos		Pos	Pos
								0.000911585		0.005987025	0.000177013
GO	BP	GO:0044784	metaphase/anaphase transition of cell cycle			Neg		Pos		Pos	Pos
						0.04027929		0.002122532		1.57E-05	1.90E-06
GO	BP	GO:0044786	cell cycle DNA replication					Pos		Pos	Pos
								7.39E-07		1.07E-06	1.86E-08
GO	BP	GO:0044839	cell cycle G2/M phase transition					Pos		Pos	Pos
								0.008537526		0.049399835	0.004897262
GO	BP	GO:0045005	DNA-dependent DNA replication maintenance of fidelity								Pos
											0.015218088
GO	BP	GO:0045132	meiotic chromosome segregation								Pos
											0.030326244
GO	BP	GO:0045197	establishment or maintenance of epithelial cell apical/basal polarity			Pos
						0.004242414
GO	BP	GO:0045292	mRNA cis splicing, via spliceosome							Pos	Pos
										0.031585949	0.04989513
GO	BP	GO:0045333	cellular respiration			Neg				Pos	Pos
						0.002853229				0.000308408	0.003977459
GO	BP	GO:0045454	cell redox homeostasis								Pos
											0.002779198
GO	BP	GO:0045664	regulation of neuron differentiation			Pos
						0.012981183
GO	BP	GO:0045665	negative regulation of neuron differentiation			Pos
						0.031837918
GO	BP	GO:0045786	negative regulation of cell cycle					Pos		Pos	Pos
								8.27E-06		0.002403813	0.00015354
GO	BP	GO:0045787	positive regulation of cell cycle					Pos		Pos	Pos
								0.008137547		0.000479665	2.63E-05
GO	BP	GO:0045879	negative regulation of smoothened signaling pathway			Pos
						0.032653607
GO	BP	GO:0045892	negative regulation of transcription, DNA-templated			Pos
						0.005470661
GO	BP	GO:0045893	positive regulation of transcription, DNA-templated			Pos
						0.025437475
GO	BP	GO:0045930	negative regulation of mitotic cell cycle					Pos		Pos	Pos
								4.30E-05		0.000142449	4.29E-05
GO	BP	GO:0045931	positive regulation of mitotic cell cycle					Pos		Pos	Pos
								0.009263292		0.003523587	0.000153178
GO	BP	GO:0045934	negative regulation of nucleobase-containing compound metabolic process			Pos
						0.005995566
GO	BP	GO:0045935	positive regulation of nucleobase-containing compound metabolic process			Pos		Pos
						0.026870707		0.013959431
GO	BP	GO:0045944	positive regulation of transcription by RNA polymerase II			Pos
						0.004538076
GO	BP	GO:0046034	ATP metabolic process			Neg				Pos
						2.75E-06				0.000113974
GO	BP	GO:0046165	alcohol biosynthetic process								Pos
											0.043618124
GO	BP	GO:0046390	ribose phosphate biosynthetic process			Neg
						0.011253488
GO	BP	GO:0046394	carboxylic acid biosynthetic process			Neg				Pos	Pos
						0.002643362				0.021277248	0.008406899
GO	BP	GO:0046395	carboxylic acid catabolic process		Neg	Neg
					0.039973624	0.002025267
GO	BP	GO:0046486	glycerolipid metabolic process			Pos
						0.018894588
GO	BP	GO:0046700	heterocycle catabolic process					Pos		Pos	Pos
								0.016703106		0.037826789	0.018365526
GO	BP	GO:0046834	lipid phosphorylation		Pos	Pos
					0.041578414	0.009331455
GO	BP	GO:0046839	phospholipid dephosphorylation			Pos
						0.03637139
GO	BP	GO:0046879	hormone secretion					Neg
								0.016860682
GO	BP	GO:0046883	regulation of hormone secretion					Neg
								0.01407121
GO	BP	GO:0046903	secretion					Neg
								0.034007892
GO	BP	GO:0046907	intracellular transport							Pos
										0.013205892
GO	BP	GO:0048048	embryonic eye morphogenesis			Pos
						0.012981183
GO	BP	GO:0048285	organelle fission		Neg	Neg		Pos		Pos	Pos
					0.002172191	0.04091875		2.40E-09		2.13E-07	5.66E-11
GO	BP	GO:0048332	mesoderm morphogenesis			Pos
						0.031404447
GO	BP	GO:0048468	cell development		Pos	Pos
					0.01216459	1.99E-10
GO	BP	GO:0048469	cell maturation			Pos
						0.014642526
GO	BP	GO:0048511	rhythmic process			Pos
						0.047344063
GO	BP	GO:0048514	blood vessel morphogenesis			Pos
						0.006144488
GO	BP	GO:0048546	digestive tract morphogenesis			Pos
						0.024750414
GO	BP	GO:0048562	embryonic organ morphogenesis			Pos
						0.014902017
GO	BP	GO:0048568	embryonic organ development			Pos
						0.003022753
GO	BP	GO:0048583	regulation of response to stimulus
GO	BP	GO:0048585	negative regulation of response to stimulus			Pos
						0.031780625
GO	BP	GO:0048589	developmental growth			Pos
						0.022934723
GO	BP	GO:0048592	eye morphogenesis			Pos
						0.001195054
GO	BP	GO:0048593	camera-type eye morphogenesis			Pos
						0.000870519
GO	BP	GO:0048596	embryonic camera-type eye morphogenesis			Pos
						0.022797124
GO	BP	GO:0048598	embryonic morphogenesis			Pos
						8.90E-05
GO	BP	GO:0048646	anatomical structure formation involved in morphogenesis			Pos
						1.83E-05
GO	BP	GO:0048666	neuron development			Pos
						4.08E-08
GO	BP	GO:0048667	cell morphogenesis involved in neuron differentiation			Pos
						5.21E-09
GO	BP	GO:0048699	generation of neurons			Pos
						6.77E-09
GO	BP	GO:0048709	oligodendrocyte differentiation			Pos
						0.046881012
GO	BP	GO:0048729	tissue morphogenesis			Pos
						1.79E-05
GO	BP	GO:0048812	neuron projection morphogenesis			Pos
						8.32E-09
GO	BP	GO:0048857	neural nucleus development			Pos
						0.005439338
GO	BP	GO:0048858	cell projection morphogenesis			Pos
						8.32E-09
GO	BP	GO:0048864	stem cell development			Pos
						0.033144393
GO	BP	GO:0048870	cell motility			Pos
						0.000143178
GO	BP	GO:0048872	homeostasis of number of cells			Pos
						0.038124013
GO	BP	GO:0048880	sensory system development			Pos
						0.00032268
GO	BP	GO:0050657	nucleic acid transport					Pos		Pos	Pos
								0.000117904		1.59E-07	1.48E-06
GO	BP	GO:0050658	RNA transport					Pos		Pos	Pos
								0.000117904		1.59E-07	1.48E-06
GO	BP	GO:0050673	epithelial cell proliferation			Pos
						0.034604162
GO	BP	GO:0050767	regulation of neurogenesis			Pos
						0.000154127
GO	BP	GO:0050768	negative regulation of neurogenesis			Pos
						0.012981183
GO	BP	GO:0050770	regulation of axonogenesis			Pos
						0.006763284
GO	BP	GO:0050793	regulation of developmental process			Pos				Neg
						0.006986429				0.038136084
GO	BP	GO:0050795	regulation of behavior					Neg
								0.023158279
GO	BP	GO:0050803	regulation of synapse structure or activity			Pos
						0.000125825
GO	BP	GO:0050804	modulation of chemical synaptic transmission					Neg			Neg
								0.020003195			0.042001007
GO	BP	GO:0050807	regulation of synapse organization			Pos
						0.013610384
GO	BP	GO:0050808	synapse organization		Pos	Pos					Neg
					0.015146935	0.000628147					0.027223152
GO	BP	GO:0050877	nervous system process					Neg			Neg
								0.005012678			0.02362254
GO	BP	GO:0051028	mRNA transport					Pos		Pos	Pos
								0.019606494		0.000339714	0.000209153
GO	BP	GO:0051046	regulation of secretion					Neg
								0.01776325
GO	BP	GO:0051049	regulation of transport					Neg		Neg	Neg
								4.12E-05		0.037527715	1.81E-06
GO	BP	GO:0051051	negative regulation of transport					Neg
								0.026988968
GO	BP	GO:0051052	regulation of DNA metabolic process					Pos
								0.04032037
GO	BP	GO:0051093	negative regulation of developmental process			Pos
						0.036348551
GO	BP	GO:0051168	nuclear export					Pos		Pos	Pos
								5.28E-05		2.66E-08	1.36E-06
GO	BP	GO:0051169	nuclear transport					Pos		Pos	Pos
								0.00200233		2.93E-08	2.82E-08
GO	BP	GO:0051170	import into nucleus							Pos	Pos
										0.00361518	0.000339514
GO	BP	GO:0051172	negative regulation of nitrogen compound metabolic process			Pos
						0.001264652
GO	BP	GO:0051173	positive regulation of nitrogen compound metabolic process			Pos
						0.011512121
GO	BP	GO:0051225	spindle assembly					Pos
								0.035718343
GO	BP	GO:0051236	establishment of RNA localization					Pos		Pos	Pos
								0.000117904		1.59E-07	1.48E-06
GO	BP	GO:0051253	negative regulation of RNA metabolic process			Pos
						0.00372635
GO	BP	GO:0051254	positive regulation of RNA metabolic process			Pos		Pos
						0.015917801		0.01900075
GO	BP	GO:0051259	protein complex oligomerization			Pos
						0.008024394
GO	BP	GO:0051260	protein homooligomerization			Pos					Neg
						0.007265096					0.047881436
GO	BP	GO:0051270	regulation of cellular component movement			Pos
						0.012666095
GO	BP	GO:0051271	negative regulation of cellular component movement			Pos
						0.012666095
GO	BP	GO:0051276	chromosome organization		Neg			Pos		Pos	Pos
					0.006172882			3.67E-11		7.20E-11	2.96E-15
GO	BP	GO:0051301	cell division					Pos		Pos	Pos
								0.000161194		0.000606289	1.10E-06
GO	BP	GO:0051302	regulation of cell division					Pos		Pos	Pos
								0.000897656		0.029770998	0.005588049
GO	BP	GO:0051304	chromosome separation			Neg		Pos		Pos	Pos
						0.040556614		5.95E-05		8.39E-07	1.51E-08
GO	BP	GO:0051306	mitotic sister chromatid separation			Neg		Pos		Pos	Pos
						0.030157231		0.00081606		4.20E-06	2.00E-07
GO	BP	GO:0051321	meiotic cell cycle		Neg			Pos		Pos	Pos
					0.007047132			6.34E-07		5.20E-05	1.46E-06
GO	BP	GO:0051347	positive regulation of transferase activity					Neg			Neg
								0.046643166			0.022551456
GO	BP	GO:0051592	response to calcium ion					Neg
								0.034756373
GO	BP	GO:0051674	localization of cell			Pos
						0.000143178
GO	BP	GO:0051707	response to other organism			Neg
						0.004261437
GO	BP	GO:0051726	regulation of cell cycle					Pos		Pos	Pos
								1.03E-09		2.33E-06	4.88E-09
GO	BP	GO:0051783	regulation of nuclear division					Pos		Pos	Pos
								3.53E-05		6.02E-07	5.80E-08
GO	BP	GO:0051784	negative regulation of nuclear division					Pos		Pos	Pos
								3.60E-05		1.72E-06	3.78E-08
GO	BP	GO:0051960	regulation of nervous system development			Pos
						0.000154835
GO	BP	GO:0051961	negative regulation of nervous system development			Pos
						0.012981183
GO	BP	GO:0051962	positive regulation of nervous system development			Pos
						0.026870707
GO	BP	GO:0051983	regulation of chromosome segregation			Neg		Pos		Pos	Pos
						0.027950251		1.77E-05		5.44E-08	9.95E-10
GO	BP	GO:0055085	transmembrane transport								Neg
											0.010076132
GO	BP	GO:0055086	nucleobase-containing small molecule metabolic process			Neg				Pos
						0.003403039				0.021428225
GO	BP	GO:0055113	epiboly involved in gastrulation with mouth forming second			Pos
						0.042409652
GO	BP	GO:0055114	oxidation-reduction process		Neg	Neg				Pos	Pos
					0.002172191	1.57E-14				0.000402247	0.003644842
GO	BP	GO:0060026	convergent extension			Pos
						0.003241222
GO	BP	GO:0060027	convergent extension involved in gastrulation			Pos
						0.00017477
GO	BP	GO:0060041	retina development in camera-type eye					Pos			Pos
								0.010245883			0.004919462
GO	BP	GO:0060070	canonical Wnt signaling pathway								Neg
											0.040451842
GO	BP	GO:0060284	regulation of cell development			Pos
						0.000233583
GO	BP	GO:0060429	epithelium development			Pos
						0.000205721
GO	BP	GO:0060560	developmental growth involved in morphogenesis			Pos
						0.025437475
GO	BP	GO:0060562	epithelial tube morphogenesis			Pos
						0.01386835
GO	BP	GO:0060840	artery development			Pos
						0.041744506
GO	BP	GO:0061013	regulation of mRNA catabolic process			Pos
						0.026870707
GO	BP	GO:0061053	somite development					Pos
								0.033596351
GO	BP	GO:0061061	muscle structure development			Pos
						0.049921664
GO	BP	GO:0061245	establishment or maintenance of bipolar cell polarity			Pos
						0.004242414
GO	BP	GO:0061387	regulation of extent of cell growth			Pos
						0.014642526
GO	BP	GO:0061564	axon development			Pos
						3.94E-08
GO	BP	GO:0061640	cytoskeleton-dependent cytokinesis								Pos
											0.018535193
GO	BP	GO:0061726	mitochondrion disassembly					Neg
								0.023244242
GO	BP	GO:0061982	meiosis I cell cycle process					Pos		Pos	Pos
								0.001312403		0.009141545	0.002758969
GO	BP	GO:0062197	cellular response to chemical stress			Neg
						0.047738782
GO	BP	GO:0062237	protein localization to postsynapse			Pos
						0.034623732
GO	BP	GO:0065003	protein-containing complex assembly			Neg		Pos		Pos	Pos
						0.043348288		0.01149283		0.000326446	2.02E-05
GO	BP	GO:0065004	protein-DNA complex assembly			Neg		Pos		Pos	Pos
						0.039988924		0.000564713		0.000229249	6.54E-06
GO	BP	GO:0070507	regulation of microtubule cytoskeleton organization			Pos
						0.006809564
GO	BP	GO:0070585	protein localization to mitochondrion			Neg				Pos	Pos
						0.022492803				0.000536597	0.00066776
GO	BP	GO:0070727	cellular macromolecule localization							Pos	Pos
										0.019936542	0.02707901
GO	BP	GO:0070887	cellular response to chemical stimulus					Neg		Neg	Neg
								0.02954075		0.0063133	0.007483719
GO	BP	GO:0070925	organelle assembly					Pos			Pos
								0.009842341			0.004744173
GO	BP	GO:0070972	protein localization to endoplasmic reticulum							Pos	Pos
										0.036090737	0.025431287
GO	BP	GO:0071025	RNA surveillance					Pos		Pos	Pos
								0.032379264		0.006769442	0.00089385
GO	BP	GO:0071103	DNA conformation change					Pos		Pos	Pos
								0.005241068		0.007883362	0.000226167
GO	BP	GO:0071166	ribonucleoprotein complex localization					Pos		Pos	Pos
								0.002056505		1.04E-05	4.00E-05
GO	BP	GO:0071241	cellular response to inorganic substance								Neg
											0.030183571
GO	BP	GO:0071248	cellular response to metal ion								Neg
											0.030183571
GO	BP	GO:0071277	cellular response to calcium ion					Neg			Neg
								0.029412226			0.037240874
GO	BP	GO:0071310	cellular response to organic substance							Neg
										0.036119401
GO	BP	GO:0071396	cellular response to lipid			Pos
						0.013423894
GO	BP	GO:0071426	ribonucleoprotein complex export from nucleus					Pos		Pos	Pos
								0.002056505		1.04E-05	4.00E-05
GO	BP	GO:0071427	mRNA-containing ribonucleoprotein complex export from nucleus							Pos	Pos
										0.0047759	0.008345541
GO	BP	GO:0071495	cellular response to endogenous stimulus							Neg
										0.03260908
GO	BP	GO:0071526	semaphorin-plexin signaling pathway			Pos
						0.035380124
GO	BP	GO:0071616	acyl-CoA biosynthetic process					Neg
								0.02954075
GO	BP	GO:0071695	anatomical structure maturation			Pos
						0.004909151
GO	BP	GO:0071805	potassium ion transmembrane transport			Pos				Neg	Neg
						0.024444201				0.025687813	0.017780471
GO	BP	GO:0071824	protein-DNA complex subunit organization		Neg	Neg		Pos		Pos	Pos
					0.044978014	0.048066154		0.000134033		0.00010981	3.37E-06
GO	BP	GO:0071826	ribonucleoprotein complex subunit organization					Pos		Pos	Pos
								0.000235827		6.66E-06	1.85E-08
GO	BP	GO:0071867	response to monoamine			Pos
						0.016890371
GO	BP	GO:0071868	cellular response to monoamine stimulus			Pos
						0.016890371
GO	BP	GO:0071869	response to catecholamine			Pos
						0.016890371
GO	BP	GO:0071870	cellular response to catecholamine stimulus			Pos
						0.016890371
GO	BP	GO:0071897	DNA biosynthetic process					Pos		Pos	Pos
								0.000713538		0.025228717	0.020786734
GO	BP	GO:0072330	monocarboxylic acid biosynthetic process							Pos	Pos
										0.010944973	0.006732808
GO	BP	GO:0072359	circulatory system development			Pos
						0.000828468
GO	BP	GO:0072521	purine-containing compound metabolic process			Neg
						0.015112535
GO	BP	GO:0072522	purine-containing compound biosynthetic process			Neg
						0.031491113
GO	BP	GO:0072527	pyrimidine-containing compound metabolic process					Pos		Pos	Pos
								0.030740017		0.004383493	0.029005435
GO	BP	GO:0072528	pyrimidine-containing compound biosynthetic process			Neg				Pos
						0.021776137				0.005986015
GO	BP	GO:0072594	establishment of protein localization to organelle							Pos	Pos
										0.00052122	0.000632995
GO	BP	GO:0072655	establishment of protein localization to mitochondrion			Neg				Pos	Pos
						0.022492803				0.000536597	0.00066776
GO	BP	GO:0090068	positive regulation of cell cycle process					Pos		Pos	Pos
								3.53E-05		4.22E-05	2.88E-07
GO	BP	GO:0090305	nucleic acid phosphodiester bond hydrolysis					Pos		Pos	Pos
								0.01149283		0.007883362	0.000547826
GO	BP	GO:0090501	RNA phosphodiester bond hydrolysis			Neg				Pos	Pos
						0.014567459				0.017819442	0.001729897
GO	BP	GO:0090596	sensory organ morphogenesis			Pos		Pos
						0.001890413		0.03008341
GO	BP	GO:0097120	receptor localization to synapse			Pos
						0.024480663
GO	BP	GO:0097485	neuron projection guidance			Pos
						4.39E-09
GO	BP	GO:0097746	regulation of blood vessel diameter								Neg
											0.049415918
GO	BP	GO:0097756	negative regulation of blood vessel diameter					Neg
								0.047784666
GO	BP	GO:0098542	defense response to other organism			Neg
						0.031491113
GO	BP	GO:0098609	cell-cell adhesion			Pos				Neg	Neg
						4.21E-06				0.018696874	0.006667603
GO	BP	GO:0098655	cation transmembrane transport					Neg			Neg
								0.041251011			0.003661154
GO	BP	GO:0098657	import into cell					Neg		Neg	Neg
								0.046446033		0.024994723	0.00699853
GO	BP	GO:0098659	inorganic cation import across plasma membrane			Pos
						0.038124013
GO	BP	GO:0098660	inorganic ion transmembrane transport					Neg			Neg
								0.022511284			0.003579074
GO	BP	GO:0098662	inorganic cation transmembrane transport								Neg
											0.007191661
GO	BP	GO:0098732	macromolecule deacylation			Pos
						0.003198678
GO	BP	GO:0098739	import across plasma membrane			Pos
						0.043081513
GO	BP	GO:0098742	cell-cell adhesion via plasma-membrane adhesion molecules			Pos					Neg
						2.00E-05					0.008763978
GO	BP	GO:0098813	nuclear chromosome segregation		Neg	Neg		Pos		Pos	Pos
					0.004244732	0.00137909		7.39E-07		8.55E-09	9.24E-12
GO	BP	GO:0098916	anterograde trans-synaptic signaling		Pos	Pos		Neg			Neg
					0.000326407	0.034623732		0.00021599			0.000932093
GO	BP	GO:0099003	vesicle-mediated transport in synapse		Pos
					0.049234393
GO	BP	GO:0099072	regulation of postsynaptic membrane neurotransmitter receptor levels			Pos
						0.041327993
GO	BP	GO:0099177	regulation of trans-synaptic signaling					Neg			Neg
								0.020003195			0.042001007
GO	BP	GO:0099504	synaptic vesicle cycle		Pos
					0.049234393
GO	BP	GO:0099536	synaptic signaling		Pos			Neg			Neg
					0.00015542			2.48E-05			0.000932093
GO	BP	GO:0099537	trans-synaptic signaling		Pos	Pos		Neg			Neg
					0.000326407	0.043425146		0.000187019			0.000973588
GO	BP	GO:0099587	inorganic ion import across plasma membrane			Pos
						0.038124013
GO	BP	GO:0120035	regulation of plasma membrane bounded cell projection organization			Pos
						0.001077032
GO	BP	GO:0120036	plasma membrane bounded cell projection organization			Pos
						0.000115415
GO	BP	GO:0120039	plasma membrane bounded cell projection morphogenesis			Pos
						8.32E-09
GO	BP	GO:0140013	meiotic nuclear division					Pos		Pos	Pos
								0.00228584		0.005987025	0.002221063
GO	BP	GO:0140014	mitotic nuclear division		Neg			Pos		Pos	Pos
					0.045089169			2.57E-08		1.25E-07	4.39E-11
GO	BP	GO:0140053	mitochondrial gene expression			Neg				Pos	Pos
						0.000180514				0.013819343	0.029392559
GO	BP	GO:0140352	export from cell					Neg
								0.036473312
GO	BP	GO:0150063	visual system development			Pos		Pos			Pos
						0.003531603		0.019606494			0.017289794
GO	BP	GO:0198738	cell-cell signaling by wnt			Pos				Neg	Neg
						0.012050622				0.023856502	0.024286287
GO	BP	GO:1901135	carbohydrate derivative metabolic process			Neg
						0.003034998
GO	BP	GO:1901136	carbohydrate derivative catabolic process			Neg
						0.002025267
GO	BP	GO:1901137	carbohydrate derivative biosynthetic process			Neg
						0.036526288
GO	BP	GO:1901293	nucleoside phosphate biosynthetic process			Neg
						0.018241875
GO	BP	GO:1901361	organic cyclic compound catabolic process					Pos			Pos
								0.02723366			0.030125655
GO	BP	GO:1901568	fatty acid derivative metabolic process			Neg		Neg
						0.048956844		0.034371272
GO	BP	GO:1901570	fatty acid derivative biosynthetic process			Neg		Neg
						0.049732233		0.029765998
GO	BP	GO:1901605	alpha-amino acid metabolic process								Pos
											0.034736755
GO	BP	GO:1901607	alpha-amino acid biosynthetic process			Neg				Pos
						0.046921534				0.038210997
GO	BP	GO:1901615	organic hydroxy compound metabolic process					Pos		Pos	Pos
								0.033282469		0.019936542	0.003114785
GO	BP	GO:1901617	organic hydroxy compound biosynthetic process					Pos		Pos	Pos
								0.035718343		0.016417414	0.003366555
GO	BP	GO:1901661	quinone metabolic process			Neg
						0.025807216
GO	BP	GO:1901663	quinone biosynthetic process			Neg
						0.025807216
GO	BP	GO:1901888	regulation of cell junction assembly			Pos
						0.032225796
GO	BP	GO:1901987	regulation of cell cycle phase transition					Pos		Pos	Pos
								5.84E-07		2.13E-07	5.77E-09
GO	BP	GO:1901988	negative regulation of cell cycle phase transition					Pos		Pos	Pos
								0.00023845		0.003598643	0.000947094
GO	BP	GO:1901989	positive regulation of cell cycle phase transition							Pos	Pos
										0.042400853	0.002942233
GO	BP	GO:1901990	regulation of mitotic cell cycle phase transition					Pos		Pos	Pos
								8.81E-07		1.05E-06	4.60E-08
GO	BP	GO:1901991	negative regulation of mitotic cell cycle phase transition					Pos		Pos	Pos
								0.000291405		0.005126785	0.001358141
GO	BP	GO:1901992	positive regulation of mitotic cell cycle phase transition					Pos		Pos	Pos
								0.046311709		0.021692461	0.001729985
GO	BP	GO:1902099	regulation of metaphase/anaphase transition of cell cycle			Neg		Pos		Pos	Pos
						0.04027929		0.002122532		1.57E-05	1.90E-06
GO	BP	GO:1902414	protein localization to cell junction			Pos					Neg
						0.019425765					0.042001007
GO	BP	GO:1902532	negative regulation of intracellular signal transduction					Neg
								0.045739882
GO	BP	GO:1902600	proton transmembrane transport			Neg				Pos
						0.005050383				0.034515625
GO	BP	GO:1902652	secondary alcohol metabolic process					Pos		Pos	Pos
								0.008868681		0.005674266	0.007131588
GO	BP	GO:1902653	secondary alcohol biosynthetic process					Pos		Pos	Pos
								0.031456027		0.027199376	0.025431287
GO	BP	GO:1902679	negative regulation of RNA biosynthetic process			Pos
						0.005470661
GO	BP	GO:1902680	positive regulation of RNA biosynthetic process			Pos
						0.026870707
GO	BP	GO:1902749	regulation of cell cycle G2/M phase transition					Pos		Pos	Pos
								0.006974129		0.035917492	0.00389317
GO	BP	GO:1902850	microtubule cytoskeleton organization involved in mitosis					Pos
								0.007413082
GO	BP	GO:1903046	meiotic cell cycle process		Neg			Pos		Pos	Pos
					0.032563921			1.16E-05		7.14E-05	7.06E-06
GO	BP	GO:1903047	mitotic cell cycle process					Pos		Pos	Pos
								1.24E-10		4.09E-07	2.65E-11
GO	BP	GO:1903305	regulation of regulated secretory pathway					Neg
								0.047340573
GO	BP	GO:1903313	positive regulation of mRNA metabolic process								Pos
											0.041714804
GO	BP	GO:1903350	response to dopamine			Pos
						0.016890371
GO	BP	GO:1903351	cellular response to dopamine			Pos
						0.016890371
GO	BP	GO:1903507	negative regulation of nucleic acid-templated transcription			Pos
						0.005470661
GO	BP	GO:1903508	positive regulation of nucleic acid-templated transcription			Pos
						0.026870707
GO	BP	GO:1903530	regulation of secretion by cell					Neg
								0.024682327
GO	BP	GO:1903539	protein localization to postsynaptic membrane			Pos
						0.041327993
GO	BP	GO:1904062	regulation of cation transmembrane transport								Neg
											0.029834792
GO	BP	GO:1905114	cell surface receptor signaling pathway involved in cell-cell signaling			Pos				Neg	Neg
						0.015187829				0.030439846	0.024286287
GO	BP	GO:1905818	regulation of chromosome separation					Pos		Pos	Pos
								0.00071619		3.84E-06	2.88E-07
GO	BP	GO:1990542	mitochondrial transmembrane transport							Pos	Pos
										0.023452073	0.029207691
GO	BP	GO:1990778	protein localization to cell periphery			Pos
						0.036147564
GO	BP	GO:2000026	regulation of multicellular organismal development			Pos
						0.003004889
GO	BP	GO:2000113	negative regulation of cellular macromolecule biosynthetic process			Pos
						0.00179325
GO	BP	GO:2000145	regulation of cell motility			Pos
						0.007782636
GO	BP	GO:2001056	positive regulation of cysteine-type endopeptidase activity			Pos
						0.019425765
GO	BP	GO:2001251	negative regulation of chromosome organization					Pos		Pos	Pos
								0.003833626		0.043311304	0.002541634
GO	CC	GO:0000178	exosome (RNase complex)							Pos	Pos
										0.035826618	0.014054092
GO	CC	GO:0000228	nuclear chromosome					Pos			Pos
								0.004440769			0.017540412
GO	CC	GO:0000307	cyclin-dependent protein kinase holoenzyme complex								Pos
											0.014054092
GO	CC	GO:0000313	organellar ribosome			Neg				Pos	Pos
						2.19E-09				9.55E-09	7.60E-05
GO	CC	GO:0000314	organellar small ribosomal subunit			Neg				Pos	Pos
						0.011185711				0.004775883	0.01443312
GO	CC	GO:0000315	organellar large ribosomal subunit			Neg				Pos	Pos
						2.42E-06				5.81E-06	0.003044893
GO	CC	GO:0000323	lytic vacuole			Neg
						0.001862614
GO	CC	GO:0000428	DNA-directed RNA polymerase complex			Neg		Pos		Pos	Pos
						0.027445016		0.037023382		1.06E-06	2.63E-05
GO	CC	GO:0000502	proteasome complex			Neg		Pos		Pos	Pos
						4.83E-05		0.003042196		1.49E-11	7.57E-11
GO	CC	GO:0000775	chromosome, centromeric region		Neg	Neg		Pos		Pos	Pos
					0.003383002	0.000856165		2.54E-09		8.17E-11	2.65E-11
GO	CC	GO:0000776	kinetochore			Neg		Pos		Pos	Pos
						0.015683288		4.91E-06		1.59E-07	9.51E-07
GO	CC	GO:0000777	condensed chromosome kinetochore			Neg		Pos		Pos	Pos
						0.039796941		0.000556252		0.000221737	0.002413815
GO	CC	GO:0000779	condensed chromosome, centromeric region		Neg	Neg		Pos		Pos	Pos
					0.034403429	0.016722198		2.06E-05		4.55E-06	2.60E-05
GO	CC	GO:0000793	condensed chromosome		Neg	Neg		Pos		Pos	Pos
					0.007091463	0.010672988		2.71E-07		1.56E-07	6.37E-07
GO	CC	GO:0000794	condensed nuclear chromosome		Neg	Neg		Pos		Pos	Pos
					0.007047132	0.011645312		4.15E-06		2.02E-06	1.55E-06
GO	CC	GO:0000932	P-body			Pos
						0.014642526
GO	CC	GO:0005576	extracellular region			Neg		Neg
						6.75E-07		0.000712799
GO	CC	GO:0005615	extracellular space			Neg		Neg
						0.000247986		0.003786436
GO	CC	GO:0005635	nuclear envelope								Pos
											0.040434826
GO	CC	GO:0005643	nuclear pore					Pos		Pos	Pos
								0.004857567		8.30E-06	1.17E-05
GO	CC	GO:0005654	nucleoplasm					Pos		Pos	Pos
								1.31E-05		1.53E-06	6.03E-09
GO	CC	GO:0005657	replication fork		Neg			Pos		Pos	Pos
					0.045089169			6.42E-06		1.08E-05	6.79E-07
GO	CC	GO:0005665	RNA polymerase II, core complex			Neg				Pos	Pos
						0.048956844				0.000279642	0.004744173
GO	CC	GO:0005666	RNA polymerase III complex			Neg				Pos	Pos
						0.037742567				0.00521822	0.011296923
GO	CC	GO:0005667	transcription regulator complex					Pos
								0.008871368
GO	CC	GO:0005681	spliceosomal complex			Neg		Pos		Pos	Pos
						0.000272218		0.000574421		6.17E-08	6.62E-08
GO	CC	GO:0005684	U2-type spliceosomal complex			Neg		Pos		Pos	Pos
						0.022177107		0.008105671		5.76E-05	3.89E-05
GO	CC	GO:0005685	U1 snRNP					Pos		Pos	Pos
								0.001672328		4.24E-05	0.000243053
GO	CC	GO:0005686	U2 snRNP			Neg		Pos		Pos	Pos
						0.016910453		0.028690935		6.80E-06	5.87E-05
GO	CC	GO:0005689	U12-type spliceosomal complex							Pos
										0.014113873
GO	CC	GO:0005694	chromosome		Neg			Pos		Pos	Pos
					0.011067439			6.67E-07		0.00353784	3.38E-05
GO	CC	GO:0005730	nucleolus		Neg	Neg		Pos		Pos	Pos
					0.030751755	0.002821175		7.37E-12		1.18E-17	1.29E-17
GO	CC	GO:0005732	small nucleolar ribonucleoprotein complex					Pos		Pos	Pos
								0.015276626		0.002725941	0.001047576
GO	CC	GO:0005736	RNA polymerase I complex							Pos	Pos
										0.004558056	0.014054092
GO	CC	GO:0005740	mitochondrial envelope			Neg				Pos	Pos
						2.19E-09				3.13E-10	4.83E-05
GO	CC	GO:0005743	mitochondrial inner membrane			Neg				Pos	Pos
						2.31E-07				2.37E-09	3.26E-05
GO	CC	GO:0005746	mitochondrial respirasome			Neg	Neg			Pos	Pos
						6.40E-09	0.040528365			8.38E-07	0.006838063
GO	CC	GO:0005747	mitochondrial respiratory chain complex I			Neg				Pos
						0.000166657				1.95E-05
GO	CC	GO:0005751	mitochondrial respiratory chain complex IV			Neg
						0.018583032
GO	CC	GO:0005758	mitochondrial intermembrane space							Pos	Pos
										0.021277248	0.034736755
GO	CC	GO:0005759	mitochondrial matrix			Neg				Pos	Pos
						6.42E-08				3.99E-07	0.000352769
GO	CC	GO:0005761	mitochondrial ribosome			Neg				Pos	Pos
						2.19E-09				9.55E-09	7.60E-05
GO	CC	GO:0005762	mitochondrial large ribosomal subunit			Neg				Pos	Pos
						2.42E-06				5.81E-06	0.003044893
GO	CC	GO:0005763	mitochondrial small ribosomal subunit			Neg				Pos	Pos
						0.011185711				0.004775883	0.01443312
GO	CC	GO:0005764	lysosome			Neg
						0.001862614
GO	CC	GO:0005765	lysosomal membrane					Neg			Neg
								0.026535719			0.008095644
GO	CC	GO:0005768	endosome					Neg			Neg
								0.037340143			0.004775346
GO	CC	GO:0005773	vacuole			Neg		Neg
						0.000161383		0.011868679
GO	CC	GO:0005774	vacuolar membrane			Neg		Neg			Neg
						0.011253488		0.001773054			0.009883514
GO	CC	GO:0005776	autophagosome								Neg
											0.032713998
GO	CC	GO:0005783	endoplasmic reticulum					Pos		Pos	Pos
								0.042509801		0.000847404	0.002413815
GO	CC	GO:0005788	endoplasmic reticulum lumen							Pos	Pos
										0.036652802	0.0347339
GO	CC	GO:0005789	endoplasmic reticulum membrane							Pos	Pos
										0.000189716	0.000168416
GO	CC	GO:0005798	Golgi-associated vesicle							Pos
										0.019083114
GO	CC	GO:0005813	centrosome					Pos		Pos	Pos
								0.002817746		0.043311304	0.000871023
GO	CC	GO:0005819	spindle					Pos			Pos
								0.041332611			0.002863148
GO	CC	GO:0005829	cytosol					Pos			Pos
								0.007333438			0.025407914
GO	CC	GO:0005838	proteasome regulatory particle			Neg				Pos	Pos
						0.015683288				2.32E-05	1.13E-05
GO	CC	GO:0005839	proteasome core complex			Neg				Pos	Pos
						0.005316294				7.14E-06	9.97E-05
GO	CC	GO:0005840	ribosome					Pos		Pos	Pos
								0.002435663		0.003119339	0.000749021
GO	CC	GO:0005856	cytoskeleton					Pos			Pos
								0.027468964			0.037198896
GO	CC	GO:0005874	microtubule					Pos		Pos	Pos
								0.000945234		1.75E-05	7.40E-05
GO	CC	GO:0005875	microtubule associated complex								Pos
											0.03885248
GO	CC	GO:0005887	integral component of plasma membrane			Pos		Neg		Neg	Neg
						0.000978157		2.06E-06		7.79E-10	8.24E-13
GO	CC	GO:0008021	synaptic vesicle			Pos
						0.044039643
GO	CC	GO:0008076	voltage-gated potassium channel complex			Pos					Neg
						0.035170195					0.045964417
GO	CC	GO:0008328	ionotropic glutamate receptor complex								Neg
											0.016722527
GO	CC	GO:0009898	cytoplasmic side of plasma membrane			Pos
						0.025383715
GO	CC	GO:0014069	postsynaptic density			Pos
						0.012303217
GO	CC	GO:0015630	microtubule cytoskeleton					Pos		Pos	Pos
								0.001889429		0.000177234	1.13E-05
GO	CC	GO:0015934	large ribosomal subunit					Pos		Pos	Pos
								0.01101215		0.026878995	0.004636817
GO	CC	GO:0016469	proton-transporting two-sector ATPase complex			Neg				Pos
						0.005050383				0.043311304
GO	CC	GO:0016591	RNA polymerase II, holoenzyme							Pos	Pos
										4.90E-05	0.001484821
GO	CC	GO:0016592	mediator complex					Pos		Pos	Pos
								0.032379264		0.012721918	0.027356381
GO	CC	GO:0016604	nuclear body								Pos
											0.033838024
GO	CC	GO:0017053	transcription repressor complex					Pos			Pos
								0.041315548			0.015736609
GO	CC	GO:0019866	organelle inner membrane			Neg				Pos	Pos
						8.04E-07				6.17E-09	3.54E-05
GO	CC	GO:0019897	extrinsic component of plasma membrane			Pos
						0.011512121
GO	CC	GO:0022624	proteasome accessory complex			Neg				Pos	Pos
						0.004995758				9.30E-06	7.25E-06
GO	CC	GO:0022625	cytosolic large ribosomal subunit			Pos		Pos
						5.88E-06		0.007133998
GO	CC	GO:0022626	cytosolic ribosome			Pos
						4.21E-06
GO	CC	GO:0022627	cytosolic small ribosomal subunit			Pos
						0.030268064
GO	CC	GO:0030018	Z disc							Pos
										0.04125566
GO	CC	GO:0030054	cell junction		Pos	Pos		Neg		Neg	Neg
					0.02040123	0.012981183		0.010727689		0.041274971	0.000402956
GO	CC	GO:0030134	COPII-coated ER to Golgi transport vesicle							Pos
										0.043311304
GO	CC	GO:0030135	coated vesicle							Pos
										0.049399835
GO	CC	GO:0030176	integral component of endoplasmic reticulum membrane							Pos	Pos
										0.00252057	0.01310215
GO	CC	GO:0030424	axon		Pos	Pos					Neg
					0.008659305	0.006896123					0.001713745
GO	CC	GO:0030532	small nuclear ribonucleoprotein complex			Neg		Pos		Pos	Pos
						0.00049208		0.000809752		3.86E-09	5.41E-08
GO	CC	GO:0030684	preribosome					Pos		Pos	Pos
								3.79E-09		1.18E-10	9.30E-10
GO	CC	GO:0030686	90S preribosome					Pos		Pos	Pos
								0.000137072		1.50E-05	5.77E-05
GO	CC	GO:0030687	preribosome, large subunit precursor					Pos		Pos	Pos
								0.001766132		0.000122181	0.00061788
GO	CC	GO:0030880	RNA polymerase complex			Neg		Pos		Pos	Pos
						0.027445016		0.037023382		1.06E-06	2.63E-05
GO	CC	GO:0030894	replisome					Pos		Pos	Pos
								0.01149283		0.001646731	0.001371467
GO	CC	GO:0030964	NADH dehydrogenase complex			Neg				Pos
						0.000166657				1.95E-05
GO	CC	GO:0031226	intrinsic component of plasma membrane			Pos		Neg		Neg	Neg
						0.00013655		5.59E-06		4.39E-10	1.56E-12
GO	CC	GO:0031227	intrinsic component of endoplasmic reticulum membrane							Pos	Pos
										0.00276308	0.015736609
GO	CC	GO:0031234	extrinsic component of cytoplasmic side of plasma membrane			Pos
						0.039684092
GO	CC	GO:0031252	cell leading edge			Pos					Neg
						0.000537939					0.040451842
GO	CC	GO:0031256	leading edge membrane			Pos					Neg
						0.012981183					0.037240874
GO	CC	GO:0031300	intrinsic component of organelle membrane							Pos	Pos
										0.004977516	0.004733685
GO	CC	GO:0031301	integral component of organelle membrane							Pos	Pos
										0.004640979	0.003987792
GO	CC	GO:0031304	intrinsic component of mitochondrial inner membrane							Pos	Pos
										0.027874692	0.048529474
GO	CC	GO:0031305	integral component of mitochondrial inner membrane							Pos
										0.036652802
GO	CC	GO:0031410	cytoplasmic vesicle					Neg			Neg
								0.02954075			0.001502303
GO	CC	GO:0031674	I band							Pos
										0.026882585
GO	CC	GO:0031966	mitochondrial membrane			Neg				Pos	Pos
						7.31E-09				2.23E-09	0.000169532
GO	CC	GO:0031967	organelle envelope			Neg				Pos	Pos
						3.71E-10				1.00E-10	9.82E-07
GO	CC	GO:0031970	organelle envelope lumen							Pos	Pos
										0.021277248	0.034736755
GO	CC	GO:0031975	envelope			Neg				Pos	Pos
						3.71E-10				1.00E-10	9.82E-07
GO	CC	GO:0031982	vesicle					Neg			Neg
								0.020003195			0.000932093
GO	CC	GO:0032040	small-subunit processome					Pos		Pos	Pos
								1.31E-05		6.27E-06	6.54E-06
GO	CC	GO:0032279	asymmetric synapse			Pos
						0.016460866
GO	CC	GO:0032281	AMPA glutamate receptor complex								Neg
											0.042001007
GO	CC	GO:0032592	integral component of mitochondrial membrane							Pos
										0.03503761
GO	CC	GO:0032806	carboxy-terminal domain protein kinase complex							Pos	Pos
										0.040263421	0.037198896
GO	CC	GO:0032993	protein-DNA complex		Neg	Neg		Pos		Pos	Pos
					0.033603673	0.031166743		0.006974129		0.013366613	0.004744173
GO	CC	GO:0033176	proton-transporting V-type ATPase complex			Neg
						0.01386732
GO	CC	GO:0033178	proton-transporting two-sector ATPase complex, catalytic domain			Neg
						0.019930074
GO	CC	GO:0034702	ion channel complex					Neg		Neg	Neg
								0.011942808		0.026825156	3.62E-05
GO	CC	GO:0034703	cation channel complex			Pos		Neg		Neg	Neg
						0.033144393		0.019808083		0.013550844	7.36E-05
GO	CC	GO:0034705	potassium channel complex			Pos					Neg
						0.010427946					0.016722527
GO	CC	GO:0035770	ribonucleoprotein granule			Pos
						0.034623732
GO	CC	GO:0036464	cytoplasmic ribonucleoprotein granule			Pos
						0.025383715
GO	CC	GO:0036477	somatodendritic compartment		Pos			Neg
					0.039448723			0.011605931
GO	CC	GO:0042175	nuclear outer membrane-endoplasmic reticulum membrane network							Pos	Pos
										0.00016905	0.000147662
GO	CC	GO:0042575	DNA polymerase complex					Pos		Pos	Pos
								0.01149283		0.015664011	0.014331619
GO	CC	GO:0042995	cell projection		Pos	Pos		Neg		Neg	Neg
					0.003033097	0.00105592		0.000495051		0.000603749	7.17E-07
GO	CC	GO:0043005	neuron projection		Pos	Pos		Neg		Neg	Neg
					3.38E-05	5.40E-05		9.66E-05		0.002013798	2.81E-07
GO	CC	GO:0043197	dendritic spine			Pos
						0.032653607
GO	CC	GO:0043235	receptor complex			Pos		Neg		Neg	Neg
						0.001242719		0.0055553		0.000301251	5.87E-06
GO	CC	GO:0043596	nuclear replication fork					Pos		Pos	Pos
								0.003095322		0.000238923	0.000103906
GO	CC	GO:0043601	nuclear replisome					Pos		Pos	Pos
								0.01149283		0.001646731	0.001371467
GO	CC	GO:0044309	neuron spine			Pos
						0.032653607
GO	CC	GO:0044391	ribosomal subunit					Pos		Pos	Pos
								0.0061107		0.030922495	0.00584576
GO	CC	GO:0045202	synapse		Pos	Pos		Neg		Neg	Neg
					0.000326407	0.001835902		0.003268079		0.041274971	8.94E-05
GO	CC	GO:0045211	postsynaptic membrane			Pos		Neg		Neg	Neg
						0.035391709		0.020003195		0.016211624	0.000285742
GO	CC	GO:0045271	respiratory chain complex I			Neg				Pos
						0.000166657				1.95E-05
GO	CC	GO:0045277	respiratory chain complex IV			Neg
						0.046741699
GO	CC	GO:0046540	U4/U6 x U5 tri-snRNP complex					Pos		Pos	Pos
								0.044960745		0.00103401	0.000632995
GO	CC	GO:0055029	nuclear DNA-directed RNA polymerase complex			Neg		Pos		Pos	Pos
						0.027445016		0.037023382		1.06E-06	2.63E-05
GO	CC	GO:0061695	transferase complex, transferring phosphorus-containing groups					Pos		Pos	Pos
								0.028453194		0.000219042	0.000229217
GO	CC	GO:0070069	cytochrome complex			Neg				Pos
						0.008608862				0.031111034
GO	CC	GO:0070382	exocytic vesicle			Pos
						0.035797199
GO	CC	GO:0070469	respirasome			Neg				Pos	Pos
						6.42E-08				1.79E-06	0.01443312
GO	CC	GO:0071011	precatalytic spliceosome					Pos		Pos	Pos
								0.033282469		0.00016905	0.000386862
GO	CC	GO:0071013	catalytic step 2 spliceosome					Pos		Pos	Pos
								0.0010351		7.62E-06	1.08E-05
GO	CC	GO:0072686	mitotic spindle					Pos			Pos
								0.033596351			0.03787059
GO	CC	GO:0090575	RNA polymerase II transcription regulator complex					Pos		Pos	Pos
								0.002749874		0.007325897	0.006732808
GO	CC	GO:0097060	synaptic membrane					Neg		Neg	Neg
								0.011605931		0.023315813	0.000412295
GO	CC	GO:0097525	spliceosomal snRNP complex			Neg		Pos		Pos	Pos
						0.001033018		0.000508259		5.29E-09	7.47E-08
GO	CC	GO:0097526	spliceosomal tri-snRNP complex			Neg		Pos		Pos	Pos
						0.039667769		0.013713208		3.56E-05	3.96E-05
GO	CC	GO:0097708	intracellular vesicle					Neg			Neg
								0.02954075			0.001502303
GO	CC	GO:0098552	side of membrane							Neg
										0.041274971
GO	CC	GO:0098562	cytoplasmic side of membrane			Pos
						0.029638034
GO	CC	GO:0098573	intrinsic component of mitochondrial membrane							Pos
										0.026882585
GO	CC	GO:0098588	bounding membrane of organelle			Neg
						0.017056474
GO	CC	GO:0098590	plasma membrane region					Neg		Neg	Neg
								0.013370325		0.003752122	3.86E-06
GO	CC	GO:0098687	chromosomal region		Neg	Neg		Pos		Pos	Pos
					0.00387201	0.000422907		3.04E-08		3.27E-10	5.05E-11
GO	CC	GO:0098794	postsynapse		Pos	Pos		Neg		Neg	Neg
					0.005489084	0.000537939		0.01776325		0.01336596	0.000542479
GO	CC	GO:0098796	membrane protein complex			Neg				Pos
						0.001373477				0.029839742
GO	CC	GO:0098797	plasma membrane protein complex			Pos				Neg	Neg
						0.024941008				0.0063133	1.55E-05
GO	CC	GO:0098798	mitochondrial protein complex			Neg	Neg			Pos	Pos
						1.49E-16	0.000245634			9.34E-15	1.68E-07
GO	CC	GO:0098800	inner mitochondrial membrane protein complex			Neg	Neg			Pos	Pos
						4.66E-09	0.014981446			4.26E-08	0.001484821
GO	CC	GO:0098802	plasma membrane signaling receptor complex							Neg	Neg
										0.04238438	0.002288028
GO	CC	GO:0098803	respiratory chain complex			Neg				Pos	Pos
						3.10E-07				4.36E-06	0.020890415
GO	CC	GO:0098805	whole membrane			Neg		Neg
						0.011167847		0.022921705
GO	CC	GO:0098852	lytic vacuole membrane					Neg			Neg
								0.026535719			0.008095644
GO	CC	GO:0098878	neurotransmitter receptor complex								Neg
											0.016722527
GO	CC	GO:0098984	neuron to neuron synapse			Pos
						0.016460866
GO	CC	GO:0099080	supramolecular complex					Pos		Pos	Pos
								2.03E-06		9.67E-09	4.66E-08
GO	CC	GO:0099081	supramolecular polymer					Pos		Pos	Pos
								0.003095322		1.58E-05	9.36E-05
GO	CC	GO:0099512	supramolecular fiber					Pos		Pos	Pos
								0.002349514		1.16E-05	5.09E-05
GO	CC	GO:0099513	polymeric cytoskeletal fiber					Pos		Pos	Pos
								0.006605888		8.68E-05	0.000458399
GO	CC	GO:0099572	postsynaptic specialization			Pos
						0.008024394
GO	CC	GO:0120025	plasma membrane bounded cell projection		Pos	Pos		Neg		Neg	Neg
					0.000342442	1.77E-05		0.003786436		0.002170884	3.86E-06
GO	CC	GO:0120114	Sm-like protein family complex			Neg		Pos		Pos	Pos
						0.000121817		7.77E-05		3.27E-10	1.44E-08
GO	CC	GO:1902494	catalytic complex			Neg	Neg	Pos		Pos	Pos
						7.47E-06	0.040528365	0.002357061		5.72E-14	3.26E-13
GO	CC	GO:1902495	transmembrane transporter complex			Pos		Neg		Neg	Neg
						0.048320769		0.018552989		0.034179085	6.07E-05
GO	CC	GO:1902554	serine/threonine protein kinase complex							Pos	Pos
										0.029770998	0.00584576
GO	CC	GO:1902911	protein kinase complex								Pos
											0.043618124
GO	CC	GO:1905354	exoribonuclease complex							Pos	Pos
										0.035826618	0.014054092
GO	CC	GO:1905368	peptidase complex			Neg		Pos		Pos	Pos
						3.67E-06		0.011525501		4.02E-11	4.41E-10
GO	CC	GO:1905369	endopeptidase complex			Neg		Pos		Pos	Pos
						5.42E-05		0.005182957		2.67E-11	1.75E-10
GO	CC	GO:1990204	oxidoreductase complex			Neg				Pos	Pos
						1.28E-08				5.58E-08	0.002758969
GO	CC	GO:1990234	transferase complex							Pos	Pos
										0.001182915	0.00105719
GO	CC	GO:1990351	transporter complex					Neg			Neg
								0.016155766			0.000925819
GO	CC	GO:1990904	ribonucleoprotein complex					Pos		Pos	Pos
								3.39E-13		3.56E-16	1.46E-17
GO	MF	GO:0000030	mannosyltransferase activity			Neg
						0.017976233
GO	MF	GO:0000976	transcription regulatory region sequence-specific DNA binding			Pos				Neg
						0.001996097				0.007493667
GO	MF	GO:0000977	RNA polymerase II transcription regulatory region sequence-specific DNA binding			Pos				Neg
						0.007617676				0.018243941
GO	MF	GO:0000978	RNA polymerase II cis-regulatory region sequence-specific DNA binding			Pos				Neg	Neg
						0.000397703				0.0063133	0.048806155
GO	MF	GO:0000981	DNA-binding transcription factor activity, RNA polymerase II-specific			Pos				Neg
						0.001426864				0.011159969
GO	MF	GO:0000987	cis-regulatory region sequence-specific DNA binding			Pos				Neg	Neg
						0.000202198				0.005491582	0.047901928
GO	MF	GO:0001067	regulatory region nucleic acid binding			Pos				Neg
						0.001996097				0.007493667
GO	MF	GO:0001216	DNA-binding transcription activator activity			Pos				Neg	Neg
						0.048166931				0.041274971	0.047881436
GO	MF	GO:0001228	DNA-binding transcription activator activity, RNA polymerase II-specific			Pos				Neg	Neg
						0.048166931				0.041274971	0.047881436
GO	MF	GO:0001653	peptide receptor activity					Neg		Neg	Neg
								0.00511674		0.01336596	0.006671587
GO	MF	GO:0001664	G protein-coupled receptor binding					Neg
								0.003268079
GO	MF	GO:0003678	DNA helicase activity					Pos		Pos	Pos
								0.041332611		0.00456806	0.000755801
GO	MF	GO:0003682	chromatin binding					Pos			Pos
								0.036352679			0.045820513
GO	MF	GO:0003688	DNA replication origin binding					Pos		Pos	Pos
								1.27E-05		4.50E-05	9.57E-07
GO	MF	GO:0003690	double-stranded DNA binding			Pos
						0.007709636
GO	MF	GO:0003697	single-stranded DNA binding					Pos		Pos	Pos
								1.04E-07		3.93E-08	1.11E-09
GO	MF	GO:0003700	DNA-binding transcription factor activity			Pos				Neg
						0.000611333				0.012380413
GO	MF	GO:0003707	steroid hormone receptor activity			Pos				Neg	Neg
						0.019135617				0.006238888	0.003906429
GO	MF	GO:0003723	RNA binding					Pos		Pos	Pos
								5.27E-11		2.27E-08	1.03E-12
GO	MF	GO:0003735	structural constituent of ribosome					Pos		Pos	Pos
								1.97E-05		0.004977516	8.63E-05
GO	MF	GO:0003743	translation initiation factor activity							Pos
										0.044696786
GO	MF	GO:0003755	peptidyl-prolyl cis-trans isomerase activity			Neg				Pos
						0.006699652				0.007681688
GO	MF	GO:0003887	DNA-directed DNA polymerase activity					Pos
								0.033063812
GO	MF	GO:0003899	DNA-directed 5'-3' RNA polymerase activity			Neg		Pos		Pos	Pos
						0.018583032		0.02714363		8.42E-05	0.000632995
GO	MF	GO:0003954	NADH dehydrogenase activity			Neg				Pos
						0.001676213				0.029646783
GO	MF	GO:0004129	cytochrome-c oxidase activity			Neg
						0.018583032
GO	MF	GO:0004298	threonine-type endopeptidase activity			Neg				Pos	Pos
						0.005316294				7.14E-06	9.97E-05
GO	MF	GO:0004386	helicase activity					Pos		Pos	Pos
								0.004698456		4.04E-05	1.32E-05
GO	MF	GO:0004497	monooxygenase activity			Neg
						0.04296078
GO	MF	GO:0004518	nuclease activity		Neg			Pos		Pos	Pos
					0.032911304			0.00200233		0.041619638	0.000887913
GO	MF	GO:0004519	endonuclease activity		Neg			Pos			Pos
					0.039973624			0.02714363			0.038831719
GO	MF	GO:0004520	endodeoxyribonuclease activity					Pos
								0.035718343
GO	MF	GO:0004527	exonuclease activity					Pos		Pos	Pos
								0.004541771		0.030569243	0.00584576
GO	MF	GO:0004536	deoxyribonuclease activity					Pos
								0.011790604
GO	MF	GO:0004672	protein kinase activity		Pos	Pos
					0.002218052	4.30E-07
GO	MF	GO:0004674	protein serine/threonine kinase activity		Pos	Pos
					0.007602148	0.000115415
GO	MF	GO:0004693	cyclin-dependent protein serine/threonine kinase activity					Pos		Pos	Pos
								0.028848099		0.030909043	0.005903621
GO	MF	GO:0004713	protein tyrosine kinase activity			Pos				Neg	Neg
						0.001953853				0.034005429	0.017868944
GO	MF	GO:0004714	transmembrane receptor protein tyrosine kinase activity			Pos				Neg	Neg
						0.018434258				0.017403714	0.001276277
GO	MF	GO:0004721	phosphoprotein phosphatase activity			Pos
						0.00294015
GO	MF	GO:0004722	protein serine/threonine phosphatase activity			Pos				Neg
						0.00179325				0.030439846
GO	MF	GO:0004812	aminoacyl-tRNA ligase activity							Pos	Pos
										0.006206673	0.01443485
GO	MF	GO:0004842	ubiquitin-protein transferase activity			Pos					Neg
						0.006532828					0.048806155
GO	MF	GO:0004879	nuclear receptor activity			Pos				Neg	Neg
						0.016890371				0.002328664	0.001713745
GO	MF	GO:0004888	transmembrane signaling receptor activity		Pos	Pos		Neg		Neg	Neg
					0.019354684	6.82E-05		7.87E-09		1.42E-13	8.90E-15
GO	MF	GO:0004930	G protein-coupled receptor activity			Pos		Neg		Neg	Neg
						0.01602108		4.95E-07		7.48E-09	1.48E-08
GO	MF	GO:0005048	signal sequence binding							Pos	Pos
										0.044641875	0.043688633
GO	MF	GO:0005085	guanyl-nucleotide exchange factor activity			Pos
						0.041744506
GO	MF	GO:0005088	Ras guanyl-nucleotide exchange factor activity							Neg
										0.041274971
GO	MF	GO:0005096	GTPase activator activity			Pos
						0.004226169
GO	MF	GO:0005102	signaling receptor binding					Neg
								0.000452572
GO	MF	GO:0005179	hormone activity			Neg	Neg	Neg
						0.000211002	0.014981446	0.001773054
GO	MF	GO:0005184	neuropeptide hormone activity			Neg	Neg	Neg
						0.001281525	0.040528365	0.003430312
GO	MF	GO:0005198	structural molecule activity					Pos		Pos	Pos
								0.000432876		2.62E-05	1.25E-06
GO	MF	GO:0005200	structural constituent of cytoskeleton							Pos	Pos
										0.000382613	0.008693599
GO	MF	GO:0005215	transporter activity			Pos
						0.010195926
GO	MF	GO:0005216	ion channel activity					Neg		Neg	Neg
								0.001989743		0.007850203	1.83E-05
GO	MF	GO:0005230	extracellular ligand-gated ion channel activity								Neg
											0.006773915
GO	MF	GO:0005244	voltage-gated ion channel activity								Neg
											0.000542479
GO	MF	GO:0005249	voltage-gated potassium channel activity			Pos				Neg	Neg
						0.010727033				0.038537255	0.006372704
GO	MF	GO:0005261	cation channel activity					Neg		Neg	Neg
								0.003430312		0.008922044	3.70E-05
GO	MF	GO:0005267	potassium channel activity			Pos				Neg	Neg
						0.001486404				0.004261327	0.001653355
GO	MF	GO:0005319	lipid transporter activity			Pos
						0.019425765
GO	MF	GO:0005326	neurotransmitter transmembrane transporter activity		Pos	Pos
					0.032245993	0.000978157
GO	MF	GO:0005342	organic acid transmembrane transporter activity			Pos
						0.001242719
GO	MF	GO:0005506	iron ion binding		Neg	Neg
					0.032911304	0.001929941
GO	MF	GO:0005507	copper ion binding			Neg
						0.003250886
GO	MF	GO:0005524	ATP binding			Pos		Pos		Pos	Pos
						0.012909266		0.001655614		0.02785147	0.004660258
GO	MF	GO:0008017	microtubule binding			Pos
						0.045944275
GO	MF	GO:0008047	enzyme activator activity			Pos
						0.026870707
GO	MF	GO:0008094	DNA-dependent ATPase activity		Neg	Neg		Pos		Pos	Pos
					0.026036509	0.028290956		5.28E-05		6.80E-06	2.53E-07
GO	MF	GO:0008135	translation factor activity, RNA binding							Pos
										0.04063659
GO	MF	GO:0008137	NADH dehydrogenase (ubiquinone) activity			Neg				Pos
						0.008578128				0.043311304
GO	MF	GO:0008168	methyltransferase activity		Neg	Neg		Pos		Pos	Pos
					0.007970925	0.008578128		0.007133998		0.014272607	0.001667209
GO	MF	GO:0008170	N-methyltransferase activity					Pos		Pos	Pos
								0.009870588		0.044696786	0.013993125
GO	MF	GO:0008173	RNA methyltransferase activity			Neg
						0.048956844
GO	MF	GO:0008175	tRNA methyltransferase activity			Neg
						0.038710988
GO	MF	GO:0008194	UDP-glycosyltransferase activity			Pos
						0.026870707
GO	MF	GO:0008201	heparin binding					Neg
								0.031276969
GO	MF	GO:0008227	G protein-coupled amine receptor activity					Neg		Neg	Neg
								0.044433854		0.011246478	0.008898164
GO	MF	GO:0008236	serine-type peptidase activity			Neg
						0.005050383
GO	MF	GO:0008238	exopeptidase activity			Neg
						0.025101477
GO	MF	GO:0008242	omega peptidase activity			Pos
						0.041033657
GO	MF	GO:0008276	protein methyltransferase activity					Pos
								0.046410535
GO	MF	GO:0008324	cation transmembrane transporter activity								Neg
											0.003860408
GO	MF	GO:0008408	3'-5' exonuclease activity					Pos			Pos
								0.017707561			0.042406583
GO	MF	GO:0008509	anion transmembrane transporter activity			Pos
						0.021139142
GO	MF	GO:0008514	organic anion transmembrane transporter activity			Pos		Pos			Pos
						0.032331185		0.036464316			0.025340565
GO	MF	GO:0008528	G protein-coupled peptide receptor activity					Neg		Neg	Neg
								0.00511674		0.01336596	0.006671587
GO	MF	GO:0008536	Ran GTPase binding							Pos	Pos
										0.04247212	0.042104019
GO	MF	GO:0008757	S-adenosylmethionine-dependent methyltransferase activity			Neg		Pos		Pos	Pos
						0.022384235		0.040532129		0.038107817	0.011567675
GO	MF	GO:0009055	electron transfer activity			Neg				Pos
						0.000668276				0.000685853
GO	MF	GO:0009678	pyrophosphate hydrolysis-driven proton transmembrane transporter activity			Neg
						0.024167441
GO	MF	GO:0015002	heme-copper terminal oxidase activity			Neg
						0.018583032
GO	MF	GO:0015035	protein disulfide oxidoreductase activity							Pos
										0.027409387
GO	MF	GO:0015036	disulfide oxidoreductase activity			Neg				Pos
						0.010831346				0.036090737
GO	MF	GO:0015078	proton transmembrane transporter activity			Neg				Pos
						0.003607916				0.019660181
GO	MF	GO:0015079	potassium ion transmembrane transporter activity			Pos				Neg	Neg
						0.001217109				0.0063133	0.002406821
GO	MF	GO:0015081	sodium ion transmembrane transporter activity			Pos
						0.006886847
GO	MF	GO:0015171	amino acid transmembrane transporter activity			Pos
						7.52E-05
GO	MF	GO:0015179	L-amino acid transmembrane transporter activity			Pos
						0.012981183
GO	MF	GO:0015252	proton channel activity			Neg
						0.048956844
GO	MF	GO:0015267	channel activity					Neg		Neg	Neg
								0.003786436		0.018963982	6.07E-05
GO	MF	GO:0015276	ligand-gated ion channel activity			Pos		Neg		Neg	Neg
						0.042440872		0.0225284		0.0063133	0.000412295
GO	MF	GO:0015291	secondary active transmembrane transporter activity			Pos
						0.000157378
GO	MF	GO:0015293	symporter activity			Pos
						0.002163555
GO	MF	GO:0015294	solute:cation symporter activity			Pos
						0.001699456
GO	MF	GO:0015318	inorganic molecular entity transmembrane transporter activity			Pos					Neg
[truncated: 357 more rows]
