# Supplementary material for: Impacts on Atlantic Killifish from Neurotoxicants: Genes, Behavior, and Population-Relevant Outcomes
Source: Environ Sci Technol. 2024 Sep 17;58(39):17235–46. doi: 10.1021/acs.est.4c04207 (PMC11447911; doi:10.1021/acs.est.4c04207)
Supplement: Supplementary file 5 — es4c04207_si_005.txt [file es4c04207_si_005.txt]

Table S19. Significant PCB126 (PCB) treatment patterns shared by differentially expressed genes and behavior endpoints in Atlantic killifish Fundulus heteroclitus found in this study. Both the original and opposite behavior endpoint trends are listed (Ctrl = Control treatment, Neg = significant negative trend compared to control, Pos = significant positive trend compared to control, NS = no signi…
Significant Treatment Pattern					Behavior Endpoint
SCO-Ctrl vs SCO-PCB	SCO-Ctrl vs NBH-Ctrl	SCO-PCB vs NBH-PCB	NBH-Ctrl vs NBH-PCB	Gene Expression	Original Treatment Pattern	Opposite Treatment Pattern
NS	NS	NS	Neg	Metabolic: cmc2, rab4a Unknown: LOC118565215	HMM Medium State Step Length Variation, Swimming Bout Turning Angle	HMM Fast -> Slow TP
NS	NS	Neg	NS	Neural: trim45 Nucleic: tatdn1, tfap2b, dlx6a Signaling: ackr4b, sema4e, ifngr2, efnb1, gdf10a, stx17 Metabolic: hoga1 Development: ofd1 Circulatory: spry2, samsn1a Cellular: asrgl1, mamdc2b Unknown: LOC105918103, LOC105919317, LOC105922351, LOC105924328, LOC105927590, LOC105920405, LOC105932966, LOC118556489, LOC118558793, LOC105929120, LOC118562932, LOC118562987, LOC118564374, LOC118560726, LOC…	Startle Magnitude Period 4, Swimming Bout Turning Angle Period 3	Swimming Bout Duration Period 2 (sec), Swimming Bout Duration Period 4 (sec)
NS	NS	Pos	NS	Neural: arih1, rnf111, hecw2a, ubash3ba, usp33 Nucleic: nkx2.2a Signaling: aplnrb, epd, rassf5, gnrhr4, spock2 Metabolic: abhd3, gm2a, arl4ca Cellular: gpaa1, zgc:91890, npepps Protein Binding and Synthesis: dnajc18 Unknown: LOC105918734, LOC105916526, LOC105917706, LOC105934854, LOC105919067, LOC105919882, LOC105921780, si:ch211-196h16.12, LOC105939591, LOC110367954, LOC118556192	Swimming Bout Duration Period 2 (sec), Swimming Bout Duration Period 4 (sec)	Startle Magnitude Period 4, Swimming Bout Turning Angle Period 3
NS	Neg	NS	NS	Neural: aatka, rnf220a, rnf40, abhd17aa, robo1, abraxas2, robo2, lgi1b, tbc1d8b, lzts3b, lmln, cables1, itsn1, zranb1a, cttnbp2, arrdc1b, erc2, adcy8, josd1, tnfaip3, n4bp3, coro1ca, skida1, mapk8b, usp20, nav1b, ncam1b, slc25a1a, ahcy, usp49, gfod2, mdga2a, kdm5c, vezt, yod1, trim36, fbrsl1, pomgnt2, fdxr, apba2b, sema4d, rnf167, l1cama, npffr2a, smurf2, npy8ar, arhgef2, nyap2b, hectd2, arih2, u…	HMM Medium -> Fast TP, Swimming Bout Duration (sec)	Prey Capture Probability, Reaction DisNegce (mm), Startle Magnitude Period 2
NS	Pos	NS	NS	Neural: nedd8, vps36, sdhb, ckba, psmf1, aup1, tmub1, actr10, hsbp1b, babam2, rnf4, ube2z, serpine2, psma3, ccdc103, psmb1, soul4, nmu, anapc10, ndufc2, map1lc3a, psmb3, pcsk9, ndufs2, hapln4, arl6ip1, glrx2, psma4, ctsba, dnajc6, uchl3, ndufs3, pycr1b, rnf169, nccrp1, napab, cxcl12a, cart4, rnf8, pafah1b1b, usp30, wdtc1, omgb, map1aa, id1, si:ch211-120g10.1, slc7a6os, spra, coq3, lysmd1, vwa1, l…	Prey Capture Probability, Reaction DisNegce (mm), Startle Magnitude Period 2	Medium -> Fast TP, Swimming Bout Duration (sec)
NS	Pos	NS	Neg	Unknown: LOC105927892, LOC118562969	Medium -> Medium TP, Medium -> Slow TP, Slow -> Slow TP	HMM Medium State Turning Angle, Slow -> Medium TP
Neg	NS	NS	NS	Neural: avp, si:dkey-175g6.2, uba1, gad2, ext2, usp22, spata2 Nucleic: polr2a, kdm2ab, rapgef1b, dyrk1b Signaling: pi4kab, plcl1, gareml, grin2ab, stx16, c2cd5, slc6a8, slc8a2b, kctd9a, prkab1a, si:ch211-168f7.5, slc30a1a Metabolic: arhgap1, mag, selenoi, epn3b, sucla2, plcxd3, elovl6, atp1b2b, arhgap25 Development: aldh1a2 Circulatory: b4gat1, pam, numb Cellular: ache, fam163ba, sec62, slc25a14,…	Swimming Bout Duration Period 1 (sec), Swimming Bout Duration Period 3 (sec), Total DisNegce Traveled (mm)	Overall Turning Angle Period 2
Neg	Neg	NS	NS	Neural: atcaya, ubap1, hectd1, rnf41, tulp4a, lrrc4.1, neurl1aa, desi1a, lnx1, sema3ab, zdhhc17, cntnap2a, usp24 Nucleic: fam98a, seta, senp3b, bhlhe41, rerea, rc3h1b, rprd2a, grid2ipa, evx2, khdc4, tent4a, kdm3b, arid2, fut9a, znf346, rfx1b, elk4, qkia, foxj3, srfb, zfr2, klf6a, larp4ab, pdik1l, ssbp4 Signaling: erbin, spred2a, crk, map3k9, ppp3ccb, nlk1, araf, gramd4a, ndrg3a, zmym2, bmp2k, sli…	Total Time Swimming (sec)	Lung Ratio
Pos	NS	NS	NS	Neural: grna, fam53b, psma6a, nusap1, scinla, pmm2, ckma Nucleic: nrm, anapc15, olig4, tead3b, msx1a, nsmce2, emx2, heyl, nt5c2l1, foxn4, rad51ap1, her12, pane1, cpsf3, pagr1, spi1b, ascl1b Signaling: myl1, adh5, si:dkey-148a17.6, fcer1g, mylz3, pvalb3, hvcn1, sparc Metabolic: naga, lcat, gch2, rgs18, rac2 Development: acta1b, tnnt3a, vegfd, dla Sensory: vps28, lhfpl4b, bco1 Stress: slc25a39, cpn…	Overall Turning Angle Period 2	Swimming Bout Duration Period 1 (sec), Swimming Bout Duration Period 3 (sec), Total DisNegce Traveled (mm)
Pos	Pos	NS	NS	Neural: stmn1b, im:7136398, slc25a1b, exosc8, snapin Nucleic: acin1a, znf207b, pithd1, eif2a Signaling: rgn, micu2 Metabolic: gpx1a, hibadhb, chchd3b, rasd1, ntpcr, ptcd2 Development: acvrl1, psenen, fgfbp3 Circulatory: acta2 Transport: crabp1a, chmp5b, stxbp3 Cellular: ccdc90b, ppcs, c18h3orf33, cd63, srr, tha1, srxn1, tspan14, atp6ap1a, tbce, tmem9b, tspan3a Digestive: scpep1 Imunity: ifi30 Pro…	Lung Ratio	Total Time Swimming (sec)
