# Supplementary material for: Impacts on Atlantic Killifish from Neurotoxicants: Genes, Behavior, and Population-Relevant Outcomes
Source: Environ Sci Technol. 2024 Sep 17;58(39):17235–46. doi: 10.1021/acs.est.4c04207 (PMC11447911; doi:10.1021/acs.est.4c04207)
Supplement: Supplementary file 6 — es4c04207_si_006.txt [file es4c04207_si_006.txt]

Table S20. Significant PCB126 (PCB) treatment patterns shared by gene pathways and behavior endpoints in Scorton Creek (SCO) Atlantic killifish found in this study. Both the original and opposite behavior endpoint trends are listed (Ctrl = Control treatment, Neg = significant negative trend compared to control, Pos = significant positive trend compared to control, NS = no significant trend compar…
Reference Number	Significant Treatment Pattern					Significant Treatment Pattern in a Behavior Endpoint
	SCO-Ctrl vs SCO-PCB	SCO-Ctrl vs NBH-Ctrl	SCO-PCB vs NBH-PCB	NBH-Ctrl vs NBH-PCB	Altered Gene Pathway	Original Treatment Pattern	Opposite Treatment Pattern
1	NS	NS	Pos	NS	Neural: Neuroactive ligand-receptor interaction(KEGG 2D:4080)	Swimming Bout Duration Period 2 (sec), Swimming Bout Duration Period 4 (sec)	Startle Magnitude Period 4, Swimming Bout Turning Angle Period 3
2	NS	Neg	NS	Pos	Metabolic: Oxidative phosphorylation(KEGG:190)	HMM Medium State Turning Angle, HMM Slow -> Medium TP	HMM Medium -> Medium TP, HMM Medium -> Slow TP, HMM Slow -> Slow TP
3	NS	Neg	NS	NS	Neural: ubiquinone metabolic process(BP-GO:0006743), proteasomal ubiquitin-independent protein catabolic process(BP-GO:0010499), NADH dehydrogenase (ubiquinone) activity(MF-GO:0008137), ubiquinone biosynthetic process(BP-GO:0006744) Nucleic: RNA polymerase(KEGG:3020), Homologous recombination(KEGG:3440), purine ribonucleotide biosynthetic process(BP-GO:0009152), pyrimidine nucleotide metabolic pr…	HMM Medium -> Fast TP, Swimming Bout Duration (sec)	Prey Capture Probability, Reaction DisNegce (mm), Startle Magnitude Period 2
4	NS	Pos	NS	NS	Neural: axon guidance(BP-GO:0007411), axonogenesis(BP-GO:0007409), postsynaptic density(CC-GO:0014069), glial cell differentiation(BP-GO:0010001), neural crest cell development(BP-GO:0014032), dopamine receptor signaling pathway(BP-GO:0007212), neuron recognition(BP-GO:0008038), regulation of neuron projection development(BP-GO:0010975), peripheral nervous system development(BP-GO:0007422), centr…	Prey Capture Probability, Reaction DisNegce (mm), Startle Magnitude Period 2	HMM Medium -> Fast TP, Swimming Bout Duration (sec)
